# Supplementary material for: I am better than I look: genome based safety assessment of the probiotic Lactiplantibacillus plantarum IS-10506
Source: BMC Genomics. 2023 Sep 4;24:518. doi: 10.1186/s12864-023-09495-y (PMC10478331; doi:10.1186/s12864-023-09495-y)
Supplement: Supplementary file 3 — Supplementary Material 3: List of 180 L. plantarum genomes used to determine the pan-genome. [file 12864_2023_9495_MOESM3_ESM.tsv]

Organism Scientific Name	Organism Qualifier	Taxonomy id	Assembly Name	Assembly Accession	Source	Annotation	Level	Contig N50	Size	Submission Date	Gene Count	BioProject	BioSample
Lactiplantibacillus plantarum JDM1	strain: JDM1	644042	ASM2308v1	GCF_000023085.1	RefSeq	NCBI Prokaryotic Genome Annotation Pipeline (PGAP)	Complete Genome	3197759	3197759	7/17/2009	3023	PRJNA32969	SAMN02603864
Lactiplantibacillus plantarum ST-III	strain: ST-III	889932	ASM14881v1	GCF_000148815.2	RefSeq	NCBI Prokaryotic Genome Annotation Pipeline (PGAP)	Complete Genome	3254376	3307936	7/29/2011	3120	PRJNA52949	SAMN02603896
Lactiplantibacillus plantarum WCFS1	isolate: NCIMB8826, strain: WCFS1	220668	ASM20385v3	GCF_000203855.3	RefSeq	NCBI Prokaryotic Genome Annotation Pipeline (PGAP)	Complete Genome	3308273	3348624	8/1/2011	3159	PRJNA356	SAMEA3138345
Lactiplantibacillus plantarum ZJ316	strain: ZJ316	1284663	ASM33811v2	GCF_000338115.2	RefSeq	NCBI Prokaryotic Genome Annotation Pipeline (PGAP)	Complete Genome	3203964	3299755	7/31/2013	3136	PRJNA186807	SAMN02604341
Lactiplantibacillus plantarum subsp. plantarum P-8	strain: plantarum	767468	ASM39248v2	GCF_000392485.3	RefSeq	NCBI Prokaryotic Genome Annotation Pipeline (PGAP)	Complete Genome	3035719	3246630	1/23/2015	3112	PRJNA49145	SAMN02603936
Lactiplantibacillus plantarum 16	strain: 16	1327988	ASM41220v1	GCF_000412205.1	RefSeq	NCBI Prokaryotic Genome Annotation Pipeline (PGAP)	Complete Genome	3044678	3361015	6/18/2013	3190	PRJNA198762	SAMN02604115
Lactiplantibacillus plantarum 2025	strain: 2025	1385856	ASM46690v3	GCF_000466905.3	RefSeq	NCBI Prokaryotic Genome Annotation Pipeline (PGAP)	Complete Genome	3188928	3465655	6/28/2021	3347	PRJNA215163	SAMN02298727
Lactiplantibacillus plantarum DOMLa	strain: DOMLa	1300221	ASM60410v1	GCF_000604105.1	RefSeq	NCBI Prokaryotic Genome Annotation Pipeline (PGAP)	Complete Genome	3198796	3210111	3/28/2014	3023	PRJNA191579	SAMN05771125
Lactiplantibacillus plantarum	strain: B21	1590	ASM93142v2	GCF_000931425.2	RefSeq	NCBI Prokaryotic Genome Annotation Pipeline (PGAP)	Complete Genome	3284260	3310674	2/6/2018	3111	PRJNA271910	SAMN03278695
Lactiplantibacillus plantarum subsp. plantarum	strain: CGMCC 1.557	337330	ASM127231v2	GCF_001272315.2	RefSeq	NCBI Prokaryotic Genome Annotation Pipeline (PGAP)	Complete Genome	3156839	3273239	7/5/2017	3106	PRJNA292463	SAMN03976562
Lactiplantibacillus plantarum	strain: 5-2	1590	ASM127801v1	GCF_001278015.1	RefSeq	NCBI Prokaryotic Genome Annotation Pipeline (PGAP)	Complete Genome	3237652	3237652	9/2/2015	3044	PRJNA257680	SAMN02953961
Lactiplantibacillus plantarum	strain: ZS2058	1590	ASM129609v1	GCF_001296095.1	RefSeq	NCBI Prokaryotic Genome Annotation Pipeline (PGAP)	Complete Genome	3198337	3198337	9/22/2015	2980	PRJNA291681	SAMN03952027
Lactiplantibacillus plantarum	strain: HFC8	1590	ASM130264v1	GCF_001302645.1	RefSeq	NCBI Prokaryotic Genome Annotation Pipeline (PGAP)	Complete Genome	3067675	3405709	9/29/2015	3345	PRJNA295007	SAMN04038608
Lactiplantibacillus plantarum	strain: WLPL04	1590	ASM133192v2	GCF_001331925.2	RefSeq	NCBI Prokaryotic Genome Annotation Pipeline (PGAP)	Complete Genome	3141590	3141590	10/18/2018	2958	PRJNA295891	SAMN04092618
Lactiplantibacillus plantarum	strain: LZ95	1590	ASM148400v1	GCF_001484005.1	RefSeq	NCBI Prokaryotic Genome Annotation Pipeline (PGAP)	Complete Genome	3261418	3322458	1/4/2016	3149	PRJNA289547	SAMN03854682
Lactiplantibacillus plantarum	strain: Zhang-LL	1590	ASM158189v1	GCF_001581895.1	RefSeq	NCBI Prokaryotic Genome Annotation Pipeline (PGAP)	Complete Genome	2952218	2952218	3/8/2016	2763	PRJNA284878	SAMN03734222
Lactiplantibacillus plantarum	strain: JBE245	1590	ASM159609v1	GCF_001596095.1	RefSeq	NCBI Prokaryotic Genome Annotation Pipeline (PGAP)	Complete Genome	3262611	3262611	3/22/2016	3068	PRJNA313247	SAMN04517536
Lactiplantibacillus plantarum	strain: CAUH2	1590	ASM161752v2	GCF_001617525.2	RefSeq	NCBI Prokaryotic Genome Annotation Pipeline (PGAP)	Complete Genome	3254946	3274606	7/10/2018	3083	PRJNA315197	SAMN04549363
Lactiplantibacillus plantarum	strain: LZ206	1590	ASM165974v1	GCF_001659745.1	RefSeq	NCBI Prokaryotic Genome Annotation Pipeline (PGAP)	Complete Genome	3212951	3263715	6/8/2016	3159	PRJNA323381	SAMN05177792
Lactiplantibacillus plantarum	strain: LZ227	1590	ASM166002v1	GCF_001660025.1	RefSeq	NCBI Prokaryotic Genome Annotation Pipeline (PGAP)	Complete Genome	3131750	3425292	6/8/2016	3339	PRJNA322423	SAMN05162523
Lactiplantibacillus plantarum	strain: NCU116	1590	ASM167203v1	GCF_001672035.1	RefSeq	NCBI Prokaryotic Genome Annotation Pipeline (PGAP)	Complete Genome	3354689	3354689	6/20/2016	3192	PRJNA322398	SAMN05162259
Lactiplantibacillus plantarum	strain: KP	1590	ASM170431v1	GCF_001704315.1	RefSeq	NCBI Prokaryotic Genome Annotation Pipeline (PGAP)	Complete Genome	3418468	3692742	8/12/2016	3605	PRJNA306257	SAMN04346869
Lactiplantibacillus plantarum	strain: DF	1590	ASM170433v1	GCF_001704335.1	RefSeq	NCBI Prokaryotic Genome Annotation Pipeline (PGAP)	Complete Genome	3423963	3697306	8/12/2016	3617	PRJNA306257	SAMN04346870
Lactiplantibacillus plantarum	strain: LY-78	1590	ASM171561v1	GCF_001715615.1	RefSeq	NCBI Prokaryotic Genome Annotation Pipeline (PGAP)	Complete Genome	3119435	3128783	8/29/2016	2965	PRJNA309633	SAMN04437173
Lactiplantibacillus plantarum	strain: C410L1	1590	ASM187412v1	GCF_001874125.1	RefSeq	NCBI Prokaryotic Genome Annotation Pipeline (PGAP)	Complete Genome	3097773	3392777	11/10/2016	3245	PRJNA352107	SAMN05966974
Lactiplantibacillus plantarum	strain: MF1298	1590	ASM188018v2	GCF_001880185.2	RefSeq	NCBI Prokaryotic Genome Annotation Pipeline (PGAP)	Complete Genome	3235952	3576440	8/17/2018	3407	PRJNA301506	SAMN04251328
Lactiplantibacillus plantarum subsp. plantarum	strain: TS12	337330	ASM190845v1	GCF_001908455.1	RefSeq	NCBI Prokaryotic Genome Annotation Pipeline (PGAP)	Complete Genome	3193112	3433628	12/19/2016	3293	PRJNA354504	SAMN06046789
Lactiplantibacillus plantarum	strain: RI-113	1590	ASM199014v1	GCF_001990145.1	RefSeq	NCBI Prokaryotic Genome Annotation Pipeline (PGAP)	Complete Genome	3249180	3462990	2/7/2017	3344	PRJNA343164	SAMN05717715
Lactiplantibacillus plantarum	strain: 10CH	1590	ASM200538v2	GCF_002005385.2	RefSeq	NCBI Prokaryotic Genome Annotation Pipeline (PGAP)	Complete Genome	3311056	3311056	10/10/2017	3090	PRJNA371738	SAMN06311425
Lactiplantibacillus plantarum	strain: CLP0611	1590	ASM202484v1	GCF_002024845.1	RefSeq	NCBI Prokaryotic Genome Annotation Pipeline (PGAP)	Complete Genome	3197722	3230754	3/10/2017	3039	PRJNA369573	SAMN06240352
Lactiplantibacillus plantarum	strain: JBE490	1590	ASM210940v1	GCF_002109405.1	RefSeq	NCBI Prokaryotic Genome Annotation Pipeline (PGAP)	Complete Genome	3189366	3196967	4/25/2017	3039	PRJNA379754	SAMN06619691
Lactiplantibacillus plantarum	strain: LP2	1590	ASM210942v1	GCF_002109425.1	RefSeq	NCBI Prokaryotic Genome Annotation Pipeline (PGAP)	Complete Genome	3284622	3284622	4/25/2017	3100	PRJNA382868	SAMN06756312
Lactiplantibacillus plantarum	strain: BLS41	1590	ASM211695v1	GCF_002116955.1	RefSeq	NCBI Prokaryotic Genome Annotation Pipeline (PGAP)	Complete Genome	3249216	3476011	5/2/2017	3304	PRJNA353584	SAMN06016049
Lactiplantibacillus plantarum	strain: TMW 1.25	1590	ASM211724v1	GCF_002117245.1	RefSeq	NCBI Prokaryotic Genome Annotation Pipeline (PGAP)	Complete Genome	3144834	3351899	5/2/2017	3207	PRJNA343197	SAMN05805044
Lactiplantibacillus plantarum	strain: TMW 1.277	1590	ASM211726v1	GCF_002117265.1	RefSeq	NCBI Prokaryotic Genome Annotation Pipeline (PGAP)	Complete Genome	3099387	3400131	5/2/2017	3240	PRJNA343197	SAMN05805045
Lactiplantibacillus plantarum	strain: TMW 1.708	1590	ASM211728v1	GCF_002117285.1	RefSeq	NCBI Prokaryotic Genome Annotation Pipeline (PGAP)	Complete Genome	3133208	3246485	5/2/2017	3052	PRJNA343197	SAMN05805046
Lactiplantibacillus plantarum	strain: TMW 1.1623	1590	ASM211730v1	GCF_002117305.1	RefSeq	NCBI Prokaryotic Genome Annotation Pipeline (PGAP)	Complete Genome	3141573	3332882	5/2/2017	3152	PRJNA343197	SAMN05805047
Lactiplantibacillus plantarum	strain: SRCM102022	1590	ASM217365v1	GCF_002173655.1	RefSeq	NCBI Prokaryotic Genome Annotation Pipeline (PGAP)	Complete Genome	3252258	3331364	6/6/2017	3177	PRJNA386760	SAMN07125944
Lactiplantibacillus plantarum subsp. plantarum	isolate: SRCM100434	337330	ASM217419v1	GCF_002174195.1	RefSeq	NCBI Prokaryotic Genome Annotation Pipeline (PGAP)	Complete Genome	3223596	3223596	6/6/2017	2994	PRJNA388025	SAMN07167784
Lactiplantibacillus plantarum	strain: LPL-1	1590	ASM220577v2	GCF_002205775.2	RefSeq	NCBI Prokaryotic Genome Annotation Pipeline (PGAP)	Complete Genome	3186859	3200572	6/27/2017	3029	PRJNA390680	SAMN07248584
Lactiplantibacillus plantarum	strain: dm	1590	ASM222017v1	GCF_002220175.1	RefSeq	NCBI Prokaryotic Genome Annotation Pipeline (PGAP)	Complete Genome	3325676	3325676	7/17/2017	3158	PRJNA384998	SAMN06855883
Lactiplantibacillus plantarum	strain: GB-LP1	1590	ASM222081v1	GCF_002220815.1	RefSeq	NCBI Prokaryotic Genome Annotation Pipeline (PGAP)	Complete Genome	3040388	3040388	7/18/2017	2863	PRJNA379903	SAMN06622701
Lactiplantibacillus plantarum	strain: LP3	1590	ASM228627v1	GCF_002286275.1	RefSeq	NCBI Prokaryotic Genome Annotation Pipeline (PGAP)	Complete Genome	3259858	3329954	9/5/2017	3145	PRJNA340346	SAMN05631073
Lactiplantibacillus plantarum	strain: BDGP2	1590	ASM229018v1	GCF_002290185.1	RefSeq	NCBI Prokaryotic Genome Annotation Pipeline (PGAP)	Complete Genome	3407160	3581586	9/12/2017	3468	PRJNA397225	SAMN07593867
Lactiplantibacillus plantarum	strain: PC520	1590	ASM257683v1	GCF_002576835.1	RefSeq	NCBI Prokaryotic Genome Annotation Pipeline (PGAP)	Complete Genome	3342669	3452904	10/18/2017	3293	PRJNA413663	SAMN07760023
Lactiplantibacillus plantarum	strain: ATCC 8014	1590	ASM274965v1	GCF_002749655.1	RefSeq	NCBI Prokaryotic Genome Annotation Pipeline (PGAP)	Complete Genome	3202808	3309473	11/3/2017	3140	PRJNA415899	SAMN07837328
Lactiplantibacillus plantarum	strain: KC3	1590	ASM286875v1	GCF_002868755.1	RefSeq	NCBI Prokaryotic Genome Annotation Pipeline (PGAP)	Complete Genome	3174864	3330006	1/9/2018	3174	PRJNA427839	SAMN08274863
Lactiplantibacillus plantarum	strain: K259	1590	ASM286877v1	GCF_002868775.1	RefSeq	NCBI Prokaryotic Genome Annotation Pipeline (PGAP)	Complete Genome	3312096	3373076	1/9/2018	3182	PRJNA427842	SAMN08274873
Lactiplantibacillus plantarum	strain: LM1004	1590	ASM289524v1	GCF_002895245.1	RefSeq	NCBI Prokaryotic Genome Annotation Pipeline (PGAP)	Complete Genome	3198690	3198690	1/22/2018	3028	PRJNA429501	SAMN08348227
Lactiplantibacillus plantarum subsp. plantarum	strain: LB1-2	337330	ASM290687v1	GCF_002906875.1	RefSeq	NCBI Prokaryotic Genome Annotation Pipeline (PGAP)	Complete Genome	3359427	3541869	1/30/2018	3413	PRJNA430233	SAMN08367724
Lactiplantibacillus plantarum	strain: X7021	1590	ASM294354v1	GCF_002943545.1	RefSeq	NCBI Prokaryotic Genome Annotation Pipeline (PGAP)	Complete Genome	3190599	3407054	12/23/2017	3239	PRJNA422175	SAMN08166740
Lactiplantibacillus plantarum	strain: KC28	1590	ASM294821v1	GCF_002948215.1	RefSeq	NCBI Prokaryotic Genome Annotation Pipeline (PGAP)	Complete Genome	3291849	3291849	2/19/2018	3136	PRJNA433601	SAMN08512091
Lactiplantibacillus plantarum	strain: K25	1590	ASM302000v1	GCF_003020005.1	RefSeq	NCBI Prokaryotic Genome Annotation Pipeline (PGAP)	Complete Genome	3175846	3412154	3/27/2018	3243	PRJNA378702	SAMN06560050
Lactiplantibacillus plantarum	strain: plantarum	1590	ASM307643v1	GCF_003076435.1	RefSeq	NCBI Prokaryotic Genome Annotation Pipeline (PGAP)	Complete Genome	3164369	3164369	5/1/2018	2965	PRJNA381357	SAMN06675000
Lactiplantibacillus plantarum	strain: LQ80	1590	ASM309759v1	GCF_003097595.1	RefSeq	NCBI Prokaryotic Genome Annotation Pipeline (PGAP)	Complete Genome	3230192	3447624	5/8/2018	3276	PRJNA445784	SAMN08939683
Lactiplantibacillus plantarum	strain: HAC01	1590	ASM314391v1	GCF_003143915.1	RefSeq	NCBI Prokaryotic Genome Annotation Pipeline (PGAP)	Complete Genome	3197727	3230597	5/20/2018	3037	PRJNA470532	SAMN09087848
Lactiplantibacillus plantarum	strain: SK151	1590	ASM326940v1	GCF_003269405.1	RefSeq	NCBI Prokaryotic Genome Annotation Pipeline (PGAP)	Complete Genome	3231249	3231249	6/28/2018	3017	PRJNA474785	SAMN09373895
Lactiplantibacillus plantarum	strain: DSR_M2	1590	ASM328695v1	GCF_003286955.1	RefSeq	NCBI Prokaryotic Genome Annotation Pipeline (PGAP)	Complete Genome	3182556	3250749	7/3/2018	3056	PRJNA392823	SAMN07280659
Lactiplantibacillus plantarum	strain: nF1	1590	ASM332539v1	GCF_003325395.1	RefSeq	NCBI Prokaryotic Genome Annotation Pipeline (PGAP)	Complete Genome	3120761	3191992	7/17/2018	2997	PRJNA479703	SAMN09602223
Lactiplantibacillus plantarum	strain: TMW 1.1478	1590	ASM334537v1	GCF_003345375.1	RefSeq	NCBI Prokaryotic Genome Annotation Pipeline (PGAP)	Complete Genome	3326107	3387168	7/30/2018	3212	PRJNA390483	SAMN07236647
Lactiplantibacillus plantarum	strain: b-2	1590	ASM335212v1	GCF_003352125.1	RefSeq	NCBI Prokaryotic Genome Annotation Pipeline (PGAP)	Complete Genome	3211268	3211268	8/1/2018	3041	PRJNA436423	SAMN08624599
Lactiplantibacillus plantarum	strain: IDCC3501	1590	ASM342835v1	GCF_003428355.1	RefSeq	NCBI Prokaryotic Genome Annotation Pipeline (PGAP)	Complete Genome	3242652	3242652	8/26/2018	3052	PRJNA486606	SAMN09858434
Lactiplantibacillus plantarum	strain: DR7	1590	ASM358648v1	GCF_003586485.1	RefSeq	NCBI Prokaryotic Genome Annotation Pipeline (PGAP)	Complete Genome	3197744	3230619	9/21/2018	3036	PRJNA483103	SAMN09721150
Lactiplantibacillus plantarum	strain: ZFM55	1590	ASM358972v1	GCF_003589725.1	RefSeq	NCBI Prokaryotic Genome Annotation Pipeline (PGAP)	Complete Genome	3268766	3412302	9/23/2018	3235	PRJNA392731	SAMN07305427
Lactiplantibacillus plantarum	strain: ATG-K6	1590	ASM359759v1	GCF_003597595.1	RefSeq	NCBI Prokaryotic Genome Annotation Pipeline (PGAP)	Complete Genome	3205672	3262505	9/26/2018	3074	PRJNA492151	SAMN10094369
Lactiplantibacillus plantarum	strain: ATG-K8	1590	ASM359761v1	GCF_003597615.1	RefSeq	NCBI Prokaryotic Genome Annotation Pipeline (PGAP)	Complete Genome	3221272	3275764	9/26/2018	3085	PRJNA492154	SAMN10094466
Lactiplantibacillus plantarum	strain: ATG-K2	1590	ASM359763v1	GCF_003597635.1	RefSeq	NCBI Prokaryotic Genome Annotation Pipeline (PGAP)	Complete Genome	3034884	3175098	9/26/2018	3012	PRJNA492149	SAMN10094318
Lactiplantibacillus plantarum	strain: NCIMB 700965	1590	ASM361101v1	GCF_003611015.1	RefSeq	NCBI Prokaryotic Genome Annotation Pipeline (PGAP)	Complete Genome	3015495	3216285	10/3/2018	3122	PRJNA407985	SAMN07672117
Lactiplantibacillus plantarum	strain: ZFM9	1590	ASM362733v1	GCF_003627335.1	RefSeq	NCBI Prokaryotic Genome Annotation Pipeline (PGAP)	Complete Genome	3261543	3434010	10/8/2018	3262	PRJNA392582	SAMN07303085
Lactiplantibacillus plantarum	strain: ZFM4	1590	ASM362735v1	GCF_003627355.1	RefSeq	NCBI Prokaryotic Genome Annotation Pipeline (PGAP)	Complete Genome	3213092	3303780	10/8/2018	3149	PRJNA392545	SAMN07303049
Lactiplantibacillus plantarum	strain: KACC 92189	1590	ASM369259v1	GCF_003692595.1	RefSeq	NCBI Prokaryotic Genome Annotation Pipeline (PGAP)	Complete Genome	3241428	3460294	10/29/2018	3256	PRJNA407683	SAMN07661079
Lactiplantibacillus plantarum	strain: LMT1-48	1590	ASM381312v1	GCF_003813125.1	RefSeq	NCBI Prokaryotic Genome Annotation Pipeline (PGAP)	Complete Genome	3167967	3281039	11/21/2018	3153	PRJNA505395	SAMN10417190
Lactiplantibacillus plantarum subsp. plantarum	strain: nF1-FD	337330	ASM395288v1	GCF_003952885.1	RefSeq	NCBI Prokaryotic Genome Annotation Pipeline (PGAP)	Complete Genome	3122126	3195678	12/18/2018	2999	PRJNA421847	SAMN08158233
Lactiplantibacillus plantarum	strain: SN35N	1590	ASM396685v1	GCF_003966855.1	RefSeq	NCBI Prokaryotic Genome Annotation Pipeline (PGAP)	Complete Genome	3267626	3415192	8/10/2018	3314	PRJDB6423	SAMD00097254
Lactiplantibacillus plantarum	strain: FBL-3a	1590	ASM399927v1	GCF_003999275.1	RefSeq	NCBI Prokaryotic Genome Annotation Pipeline (PGAP)	Complete Genome	3232240	3232240	1/8/2019	3038	PRJNA503525	SAMN10364449
Lactiplantibacillus plantarum	strain: Q7	1590	ASM399960v1	GCF_003999605.1	RefSeq	NCBI Prokaryotic Genome Annotation Pipeline (PGAP)	Complete Genome	2952198	2981934	1/8/2019	2800	PRJNA374486	SAMN06324064
Lactiplantibacillus plantarum	strain: YW11	1590	ASM402829v1	GCF_004028295.1	RefSeq	NCBI Prokaryotic Genome Annotation Pipeline (PGAP)	Complete Genome	2991907	3249304	1/17/2019	3102	PRJNA513828	SAMN10720278
Lactiplantibacillus plantarum	strain: 13_3	1590	ASM402831v1	GCF_004028315.1	RefSeq	NCBI Prokaryotic Genome Annotation Pipeline (PGAP)	Complete Genome	2991504	3273679	1/17/2019	3104	PRJNA513828	SAMN10720276
Lactiplantibacillus plantarum	strain: 12_3	1590	ASM402833v1	GCF_004028335.1	RefSeq	NCBI Prokaryotic Genome Annotation Pipeline (PGAP)	Complete Genome	3213344	3403608	1/17/2019	3277	PRJNA513828	SAMN10720264
Lactiplantibacillus plantarum	strain: SRCM103295	1590	ASM408799v1	GCF_004087995.1	RefSeq	NCBI Prokaryotic Genome Annotation Pipeline (PGAP)	Complete Genome	3105560	3448313	1/21/2019	3288	PRJNA515138	SAMN10743307
Lactiplantibacillus plantarum	strain: SRCM103311	1590	ASM410132v1	GCF_004101325.1	RefSeq	NCBI Prokaryotic Genome Annotation Pipeline (PGAP)	Complete Genome	3192137	3441456	1/22/2019	3268	PRJNA515108	SAMN10742279
Lactiplantibacillus plantarum	strain: SRCM103357	1590	ASM410150v1	GCF_004101505.1	RefSeq	NCBI Prokaryotic Genome Annotation Pipeline (PGAP)	Complete Genome	3277486	3543241	1/22/2019	3343	PRJNA515118	SAMN10742635
Lactiplantibacillus plantarum	strain: SRCM103361	1590	ASM410154v1	GCF_004101545.1	RefSeq	NCBI Prokaryotic Genome Annotation Pipeline (PGAP)	Complete Genome	3163668	3276501	1/22/2019	3132	PRJNA515145	SAMN10743316
Lactiplantibacillus plantarum	strain: SRCM103362	1590	ASM410160v1	GCF_004101605.1	RefSeq	NCBI Prokaryotic Genome Annotation Pipeline (PGAP)	Complete Genome	3038657	3118171	1/22/2019	3007	PRJNA515153	SAMN10743347
Lactiplantibacillus plantarum	strain: SRCM103418	1590	ASM410162v1	GCF_004101625.1	RefSeq	NCBI Prokaryotic Genome Annotation Pipeline (PGAP)	Complete Genome	3116436	3320714	1/22/2019	3157	PRJNA515156	SAMN10743382
Lactiplantibacillus plantarum	strain: SRCM103426	1590	ASM410164v1	GCF_004101645.1	RefSeq	NCBI Prokaryotic Genome Annotation Pipeline (PGAP)	Complete Genome	3182624	3480687	1/22/2019	3299	PRJNA515164	SAMN10743463
Lactiplantibacillus plantarum	strain: SRCM103472	1590	ASM410349v1	GCF_004103495.1	RefSeq	NCBI Prokaryotic Genome Annotation Pipeline (PGAP)	Complete Genome	3301805	3301805	1/23/2019	3079	PRJNA515335	SAMN10754018
Lactiplantibacillus plantarum	strain: SRCM103473	1590	ASM410351v1	GCF_004103515.1	RefSeq	NCBI Prokaryotic Genome Annotation Pipeline (PGAP)	Complete Genome	3301769	3316671	1/23/2019	3106	PRJNA515338	SAMN10754056
Lactiplantibacillus plantarum	strain: SRCM103297	1590	ASM414175v1	GCF_004141755.1	RefSeq	NCBI Prokaryotic Genome Annotation Pipeline (PGAP)	Complete Genome	3099030	3329372	2/6/2019	3165	PRJNA517969	SAMN10849468
Lactiplantibacillus plantarum	strain: SRCM103300	1590	ASM414187v1	GCF_004141875.1	RefSeq	NCBI Prokaryotic Genome Annotation Pipeline (PGAP)	Complete Genome	3179169	3388332	2/6/2019	3240	PRJNA517971	SAMN10849470
Lactiplantibacillus plantarum	strain: SRCM103303	1590	ASM414189v1	GCF_004141895.1	RefSeq	NCBI Prokaryotic Genome Annotation Pipeline (PGAP)	Complete Genome	3107572	3301393	2/6/2019	3160	PRJNA517972	SAMN10849471
Lactiplantibacillus plantarum	strain: IRG1	1590	ASM431966v1	GCF_004319665.1	RefSeq	NCBI Prokaryotic Genome Annotation Pipeline (PGAP)	Complete Genome	3224098	3378627	2/28/2019	3167	PRJNA428424	SAMN08290306
Lactiplantibacillus plantarum	strain: NCIMB700965.EF.A	1590	ASM432874v1	GCF_004328745.1	RefSeq	NCBI Prokaryotic Genome Annotation Pipeline (PGAP)	Complete Genome	3015457	3217131	3/6/2019	3123	PRJNA407985	SAMN08432977
Lactiplantibacillus plantarum	strain: EM	1590	ASM433761v1	GCF_004337615.1	RefSeq	NCBI Prokaryotic Genome Annotation Pipeline (PGAP)	Complete Genome	3184808	3649371	3/11/2019	3484	PRJNA525556	SAMN11053536
Lactiplantibacillus plantarum	strain: UNQLp11	1590	ASM473096v1	GCF_004730965.1	RefSeq	NCBI Prokaryotic Genome Annotation Pipeline (PGAP)	Complete Genome	3534932	3534932	4/8/2019	3402	PRJNA481980	SAMN09692902
Lactiplantibacillus plantarum subsp. plantarum	strain: SKO-001	337330	ASM557693v1	GCF_005576935.1	RefSeq	NCBI Prokaryotic Genome Annotation Pipeline (PGAP)	Complete Genome	3198645	3380674	5/22/2019	3230	PRJNA542983	SAMN11650212
Lactiplantibacillus plantarum	strain: pc-26	1590	ASM677048v1	GCF_006770485.1	RefSeq	NCBI Prokaryotic Genome Annotation Pipeline (PGAP)	Complete Genome	3181760	3303360	7/9/2019	3095	PRJNA403769	SAMN07620858
Lactiplantibacillus plantarum	strain: LLY-606	1590	ASM677050v1	GCF_006770505.1	RefSeq	NCBI Prokaryotic Genome Annotation Pipeline (PGAP)	Complete Genome	3194447	3259255	7/9/2019	3068	PRJNA403768	SAMN07620857
Lactiplantibacillus plantarum	strain: Y44	1590	ASM783359v1	GCF_007833595.1	RefSeq	NCBI Prokaryotic Genome Annotation Pipeline (PGAP)	Complete Genome	3255555	3306722	8/5/2019	3099	PRJNA477916	SAMN09487401
Lactiplantibacillus plantarum	strain: TMW 1.1308	1590	ASM961949v1	GCF_009619495.1	RefSeq	NCBI Prokaryotic Genome Annotation Pipeline (PGAP)	Complete Genome	3221805	3333531	11/7/2019	3147	PRJNA390483	SAMN07236646
Lactiplantibacillus plantarum	strain: KCCP11226	1590	ASM972058v1	GCF_009720585.1	RefSeq	NCBI Prokaryotic Genome Annotation Pipeline (PGAP)	Complete Genome	3206264	3382104	11/30/2019	3232	PRJDB6743	SAMN13255693
Lactiplantibacillus plantarum	strain: 83-18	1590	ASM975982v1	GCF_009759825.1	RefSeq	NCBI Prokaryotic Genome Annotation Pipeline (PGAP)	Complete Genome	3081029	3363821	12/17/2019	3244	PRJNA594709	SAMN13526687
Lactiplantibacillus plantarum	strain: 123-17	1590	ASM975984v1	GCF_009759845.1	RefSeq	NCBI Prokaryotic Genome Annotation Pipeline (PGAP)	Complete Genome	3191354	3238595	12/17/2019	3017	PRJNA594657	SAMN13526508
Lactiplantibacillus plantarum	strain: 8P-A3	1590	ASM976274v1	GCF_009762745.1	RefSeq	NCBI Prokaryotic Genome Annotation Pipeline (PGAP)	Complete Genome	3323296	3332776	12/18/2019	3140	PRJNA594549	SAMN13520994
Lactiplantibacillus plantarum	strain: SRCM100438	1590	ASM991361v1	GCF_009913615.1	RefSeq	NCBI Prokaryotic Genome Annotation Pipeline (PGAP)	Complete Genome	3223642	3223642	1/22/2020	2992	PRJNA438180	SAMN08707596
Lactiplantibacillus plantarum	strain: SRCM100440	1590	ASM991363v1	GCF_009913635.1	RefSeq	NCBI Prokaryotic Genome Annotation Pipeline (PGAP)	Complete Genome	3223644	3223644	1/22/2020	2992	PRJNA438180	SAMN08707597
Lactiplantibacillus plantarum	strain: SRCM100442	1590	ASM991365v1	GCF_009913655.1	RefSeq	NCBI Prokaryotic Genome Annotation Pipeline (PGAP)	Complete Genome	3223643	3223643	1/22/2020	3002	PRJNA438180	SAMN08707598
Lactiplantibacillus plantarum	strain: SRCM100995	1590	ASM991367v1	GCF_009913675.1	RefSeq	NCBI Prokaryotic Genome Annotation Pipeline (PGAP)	Complete Genome	3192505	3478302	1/22/2020	3264	PRJNA438180	SAMN08707599
Lactiplantibacillus plantarum	strain: SRCM101105	1590	ASM991369v1	GCF_009913695.1	RefSeq	NCBI Prokaryotic Genome Annotation Pipeline (PGAP)	Complete Genome	3198315	3344317	1/22/2020	3118	PRJNA438180	SAMN08707600
Lactiplantibacillus plantarum	strain: SRCM101187	1590	ASM991379v1	GCF_009913795.1	RefSeq	NCBI Prokaryotic Genome Annotation Pipeline (PGAP)	Complete Genome	2997094	3097002	1/22/2020	2917	PRJNA438180	SAMN08707602
Lactiplantibacillus plantarum	strain: SRCM101222	1590	ASM991383v1	GCF_009913835.1	RefSeq	NCBI Prokaryotic Genome Annotation Pipeline (PGAP)	Complete Genome	3170950	3358114	1/22/2020	3172	PRJNA438180	SAMN08707603
Lactiplantibacillus plantarum	strain: SRCM101518	1590	ASM991385v1	GCF_009913855.1	RefSeq	NCBI Prokaryotic Genome Annotation Pipeline (PGAP)	Complete Genome	3213319	3416247	1/22/2020	3248	PRJNA438180	SAMN08707605
Lactiplantibacillus plantarum	strain: SRCM102737	1590	ASM991397v1	GCF_009913975.1	RefSeq	NCBI Prokaryotic Genome Annotation Pipeline (PGAP)	Complete Genome	3249738	3377893	1/22/2020	3183	PRJNA438180	SAMN08707612
Lactiplantibacillus plantarum	strain: SRCM101167	1590	ASM991409v1	GCF_009914095.1	RefSeq	NCBI Prokaryotic Genome Annotation Pipeline (PGAP)	Complete Genome	3226492	3410777	1/22/2020	3248	PRJNA438180	SAMN08707601
Lactiplantibacillus plantarum	strain: SRCM101511	1590	ASM993782v1	GCF_009937825.1	RefSeq	NCBI Prokaryotic Genome Annotation Pipeline (PGAP)	Complete Genome	3074489	3272716	1/28/2020	3064	PRJNA438180	SAMN08707604
Lactiplantibacillus plantarum	strain: CACC 558	1590	ASM1009248v1	GCF_010092485.1	RefSeq	NCBI Prokaryotic Genome Annotation Pipeline (PGAP)	Complete Genome	3250114	3348896	2/1/2020	3149	PRJNA601672	SAMN13871866
Lactiplantibacillus plantarum	strain: 202195	1590	ASM1058694v1	GCF_010586945.1	RefSeq	NCBI Prokaryotic Genome Annotation Pipeline (PGAP)	Complete Genome	3295668	3356433	2/14/2020	3164	PRJNA542320	SAMN11618740
Lactiplantibacillus plantarum	strain: X7022	1590	ASM1102229v1	GCF_011022295.1	RefSeq	NCBI Prokaryotic Genome Annotation Pipeline (PGAP)	Complete Genome	3085008	3243828	2/26/2020	3055	PRJNA605512	SAMN14069765
Lactiplantibacillus plantarum	strain: LS/07	1590	ASM1130459v2	GCF_011304595.2	RefSeq	NCBI Prokaryotic Genome Annotation Pipeline (PGAP)	Complete Genome	3182330	3427903	5/9/2022	3270	PRJNA513985	SAMN10717828
Lactiplantibacillus plantarum	strain: SPC-SNU 72-2	1590	ASM1210935v1	GCF_012109355.1	RefSeq	NCBI Prokaryotic Genome Annotation Pipeline (PGAP)	Complete Genome	3037092	3253666	4/7/2020	3096	PRJNA615955	SAMN14478475
Lactiplantibacillus plantarum	strain: AMT74419	1590	ASM1297454v1	GCF_012974545.1	RefSeq	NCBI Prokaryotic Genome Annotation Pipeline (PGAP)	Complete Genome	3227194	3227194	5/5/2020	3029	PRJNA628739	SAMN14750817
Lactiplantibacillus plantarum	strain: CNEI-KCA4	1590	ASM1315514v1	GCF_013155145.1	RefSeq	NCBI Prokaryotic Genome Annotation Pipeline (PGAP)	Complete Genome	3327596	3327596	5/24/2020	3176	PRJNA633313	SAMN14941080
Lactiplantibacillus plantarum subsp. plantarum	strain: G1	337330	ASM1325696v1	GCF_013256965.1	RefSeq	NCBI Prokaryotic Genome Annotation Pipeline (PGAP)	Complete Genome	3191656	3230201	6/3/2020	3035	PRJNA634058	SAMN14979736
Lactiplantibacillus plantarum	strain: TCI507	1590	ASM1330526v1	GCF_013305265.1	RefSeq	NCBI Prokaryotic Genome Annotation Pipeline (PGAP)	Complete Genome	3171824	3264501	6/9/2020	3049	PRJNA636595	SAMN15080508
Lactiplantibacillus plantarum	strain: Heal19	1590	ASM1336771v1	GCF_013367715.1	RefSeq	NCBI Prokaryotic Genome Annotation Pipeline (PGAP)	Complete Genome	3265930	3366732	6/23/2020	3158	PRJNA625473	SAMN14600802
Lactiplantibacillus plantarum	strain: HC-2	1590	ASM1345833v1	GCF_013458335.1	RefSeq	NCBI Prokaryotic Genome Annotation Pipeline (PGAP)	Complete Genome	3244416	3364901	7/22/2020	3186	PRJNA579442	SAMN13555603
Lactiplantibacillus plantarum	strain: BK-021	1590	ASM1348780v1	GCF_013487805.1	RefSeq	NCBI Prokaryotic Genome Annotation Pipeline (PGAP)	Complete Genome	3351949	3470030	7/23/2020	3330	PRJNA542991	SAMN11650980
Lactiplantibacillus plantarum	strain: CNEI-KCA5	1590	ASM1369430v1	GCF_013694305.1	RefSeq	NCBI Prokaryotic Genome Annotation Pipeline (PGAP)	Complete Genome	3206342	3206342	7/26/2020	3050	PRJNA645633	SAMN15511455
Lactiplantibacillus plantarum	strain: SK156	1590	ASM1404189v1	GCF_014041895.1	RefSeq	NCBI Prokaryotic Genome Annotation Pipeline (PGAP)	Complete Genome	3231383	3231383	8/2/2020	3011	PRJNA648018	SAMN15616178
Lactiplantibacillus plantarum	strain: BCC9546	1590	ASM1408406v1	GCF_014084065.1	RefSeq	NCBI Prokaryotic Genome Annotation Pipeline (PGAP)	Complete Genome	3218570	3323585	8/6/2020	3136	PRJNA574875	SAMN12871419
Lactiplantibacillus plantarum	strain: DSM 20174	1590	ASM1413173v1	GCF_014131735.1	RefSeq	NCBI Prokaryotic Genome Annotation Pipeline (PGAP)	Complete Genome	3242936	3250154	8/10/2020	3060	PRJNA531377	SAMN11357169
Lactiplantibacillus plantarum	strain: PMO08	1590	ASM1484099v1	GCF_014840995.1	RefSeq	NCBI Prokaryotic Genome Annotation Pipeline (PGAP)	Complete Genome	3247789	3317677	10/4/2020	3136	PRJNA665544	SAMN16261143
Lactiplantibacillus plantarum	strain: TK-P2A	1590	ASM1537752v1	GCF_015377525.1	RefSeq	NCBI Prokaryotic Genome Annotation Pipeline (PGAP)	Complete Genome	3199525	3210841	11/12/2020	3033	PRJNA579198	SAMN13106278
Lactiplantibacillus plantarum	strain: ZDY2013	1590	ASM1569392v1	GCF_015693925.1	RefSeq	NCBI Prokaryotic Genome Annotation Pipeline (PGAP)	Complete Genome	3304282	3304282	11/29/2020	3100	PRJNA678828	SAMN16814808
Lactiplantibacillus plantarum	strain: PC518	1590	ASM1606691v1	GCF_016066915.1	RefSeq	NCBI Prokaryotic Genome Annotation Pipeline (PGAP)	Complete Genome	3143410	3433913	12/15/2020	3290	PRJNA678559	SAMN16812448
Lactiplantibacillus plantarum	strain: SHY 21-2	1590	ASM1641560v1	GCF_016415605.1	RefSeq	NCBI Prokaryotic Genome Annotation Pipeline (PGAP)	Complete Genome	3098742	3333809	12/28/2020	3183	PRJNA686894	SAMN17127455
Lactiplantibacillus plantarum	strain: PC518	1590	ASM1659873v1	GCF_016598735.1	RefSeq	NCBI Prokaryotic Genome Annotation Pipeline (PGAP)	Complete Genome	3143149	3450683	1/10/2021	3308	PRJNA663460	SAMN16235222
Lactiplantibacillus plantarum	strain: S58	1590	ASM1677568v1	GCF_016775685.1	RefSeq	NCBI Prokaryotic Genome Annotation Pipeline (PGAP)	Complete Genome	3152304	3269258	2/1/2021	3164	PRJNA694006	SAMN17492529
Lactiplantibacillus plantarum	strain: CXG9	1590	ASM1681207v1	GCF_016812075.1	RefSeq	NCBI Prokaryotic Genome Annotation Pipeline (PGAP)	Complete Genome	3291636	3411020	2/7/2021	3241	PRJNA695095	SAMN17601126
Lactiplantibacillus plantarum	strain: KM2	1590	ASM1683864v1	GCF_016838645.1	RefSeq	NCBI Prokaryotic Genome Annotation Pipeline (PGAP)	Complete Genome	3233034	3418157	2/9/2021	3243	PRJNA698422	SAMN17717972
Lactiplantibacillus plantarum	strain: Lp900	1590	ASM1689440v1	GCF_016894405.1	RefSeq	NCBI Prokaryotic Genome Annotation Pipeline (PGAP)	Complete Genome	3206992	3366401	2/16/2021	3171	PRJNA630372	SAMN14833145
Lactiplantibacillus plantarum	strain: GR0128	1590	ASM1706823v1	GCF_017068235.1	RefSeq	NCBI Prokaryotic Genome Annotation Pipeline (PGAP)	Complete Genome	3211085	3333099	2/28/2021	3147	PRJNA702588	SAMN17975732
Lactiplantibacillus plantarum	strain: 12	1590	ASM1730193v1	GCF_017301935.1	RefSeq	NCBI Prokaryotic Genome Annotation Pipeline (PGAP)	Complete Genome	3257370	3310911	3/8/2021	3126	PRJNA593926	SAMN13495976
Lactiplantibacillus plantarum	strain: AR195	1590	ASM1735199v1	GCF_017351995.1	RefSeq	NCBI Prokaryotic Genome Annotation Pipeline (PGAP)	Complete Genome	3219240	3364024	3/14/2021	3172	PRJNA706544	SAMN18137751
Lactiplantibacillus plantarum	strain: KLDS1.0386	1590	ASM1757696v1	GCF_017576965.1	RefSeq	NCBI Prokaryotic Genome Annotation Pipeline (PGAP)	Complete Genome	3025306	3274275	3/24/2021	3136	PRJNA715032	SAMN18323758
Lactiplantibacillus plantarum	strain: LRCC5314	1590	ASM1774287v1	GCF_017742875.1	RefSeq	NCBI Prokaryotic Genome Annotation Pipeline (PGAP)	Complete Genome	3249803	3249803	4/4/2021	3076	PRJNA716786	SAMN18452343
Lactiplantibacillus plantarum	strain: NCIMB8826	1590	ASM1779830v1	GCF_017798305.1	RefSeq	NCBI Prokaryotic Genome Annotation Pipeline (PGAP)	Complete Genome	3308242	3344312	4/6/2021	3158	PRJNA527135	SAMN11128907
Lactiplantibacillus plantarum	strain: ATCC 202195	1590	ASM1835129v1	GCF_018351295.1	RefSeq	NCBI Prokaryotic Genome Annotation Pipeline (PGAP)	Complete Genome	3295397	3353701	5/13/2021	3174	PRJNA611725	SAMN14169821
Lactiplantibacillus plantarum subsp. plantarum	strain: M19	337330	ASM1858860v2	GCF_018588605.2	RefSeq	NCBI Prokaryotic Genome Annotation Pipeline (PGAP)	Complete Genome	3153037	3510837	4/4/2022	3388	PRJNA692080	SAMN17313505
Lactiplantibacillus plantarum subsp. plantarum	strain: M17	337330	ASM1858861v2	GCF_018588615.2	RefSeq	NCBI Prokaryotic Genome Annotation Pipeline (PGAP)	Complete Genome	3244691	3294393	4/4/2022	3098	PRJNA692080	SAMN17313503
Lactiplantibacillus plantarum subsp. plantarum	strain: M8	337330	ASM1858866v2	GCF_018588665.2	RefSeq	NCBI Prokaryotic Genome Annotation Pipeline (PGAP)	Complete Genome	3244346	3294048	4/4/2022	3092	PRJNA692080	SAMN17313476
Lactiplantibacillus plantarum	strain: XJ25	1590	ASM1907680v1	GCF_019076805.1	RefSeq	NCBI Prokaryotic Genome Annotation Pipeline (PGAP)	Complete Genome	3169974	3209835	6/30/2021	3003	PRJNA692073	SAMN17313385
Lactiplantibacillus plantarum subsp. plantarum	strain: GR1184	337330	ASM1921176v1	GCF_019211765.1	RefSeq	NCBI Prokaryotic Genome Annotation Pipeline (PGAP)	Complete Genome	3209068	3305675	7/14/2021	3120	PRJNA742937	SAMN19988593
Lactiplantibacillus plantarum subsp. plantarum	strain: GR1187	337330	ASM1921178v1	GCF_019211785.1	RefSeq	NCBI Prokaryotic Genome Annotation Pipeline (PGAP)	Complete Genome	3209069	3331790	7/14/2021	3149	PRJNA742940	SAMN19988498
Lactiplantibacillus plantarum	strain: L75a	1590	ASM1932180v1	GCF_019321805.1	RefSeq	NCBI Prokaryotic Genome Annotation Pipeline (PGAP)	Complete Genome	3150623	3359746	7/22/2021	3248	PRJNA716106	SAMN18394780
Lactiplantibacillus plantarum	strain: 41P	1590	ASM1939991v1	GCF_019399915.1	RefSeq	NCBI Prokaryotic Genome Annotation Pipeline (PGAP)	Complete Genome	3210905	3270949	7/29/2021	3147	PRJNA682401	SAMN16988606
Lactiplantibacillus plantarum	strain: DW12	1590	ASM1942569v1	GCF_019425695.1	RefSeq	NCBI Prokaryotic Genome Annotation Pipeline (PGAP)	Complete Genome	3217574	3217574	7/30/2021	3026	PRJNA644238	SAMN15455050
Lactiplantibacillus plantarum	strain: MSD1	1590	ASM1946946v1	GCF_019469465.1	RefSeq	NCBI Prokaryotic Genome Annotation Pipeline (PGAP)	Complete Genome	3079648	3079648	8/9/2021	2885	PRJNA609226	SAMN14219255
Lactiplantibacillus plantarum	strain: ZW5	1590	ASM2088193v1	GCF_020881935.1	RefSeq	NCBI Prokaryotic Genome Annotation Pipeline (PGAP)	Complete Genome	3292575	3427633	11/16/2021	3253	PRJNA777729	SAMN22871635
Lactiplantibacillus plantarum	strain: 022AE	1590	ASM2127900v2	GCF_021279005.2	RefSeq	NCBI Prokaryotic Genome Annotation Pipeline (PGAP)	Complete Genome	3234271	3234271	3/16/2022	3050	PRJNA481183	SAMN09662691
Lactiplantibacillus plantarum	strain: P9	1590	ASM2155967v1	GCF_021559675.1	RefSeq	NCBI Prokaryotic Genome Annotation Pipeline (PGAP)	Complete Genome	3185467	3388042	1/24/2022	3182	PRJNA644470	SAMN15461261
Lactiplantibacillus plantarum	strain: A8	1590	ASM2155991v1	GCF_021559915.1	RefSeq	NCBI Prokaryotic Genome Annotation Pipeline (PGAP)	Complete Genome	3037561	3218982	1/24/2022	3063	PRJNA644472	SAMN15461262
Lactiplantibacillus plantarum	strain: W2	1590	ASM2156013v1	GCF_021560135.1	RefSeq	NCBI Prokaryotic Genome Annotation Pipeline (PGAP)	Complete Genome	3255228	3255228	1/24/2022	3062	PRJNA797524	SAMN25008410
Lactiplantibacillus plantarum subsp. plantarum	strain: GR1186	337330	ASM2165087v1	GCF_021650875.1	RefSeq	NCBI Prokaryotic Genome Annotation Pipeline (PGAP)	Complete Genome	3209069	3305676	1/27/2022	3103	PRJNA799081	SAMN25145130
Lactiplantibacillus plantarum	strain: ST	1590	ASM2255842v1	GCF_022558425.1	RefSeq	NCBI Prokaryotic Genome Annotation Pipeline (PGAP)	Complete Genome	3058984	3320817	3/14/2022	3159	PRJNA792432	SAMN24424940
Lactiplantibacillus plantarum	strain: SCB0151	1590	ASM2281068v1	GCF_022810685.1	RefSeq	NCBI Prokaryotic Genome Annotation Pipeline (PGAP)	Complete Genome	3156932	3213962	4/4/2022	3069	PRJNA769243	SAMN22106488
Lactiplantibacillus plantarum	strain: LP-F1	1590	ASM2320799v1	GCF_023207995.1	RefSeq	NCBI Prokaryotic Genome Annotation Pipeline (PGAP)	Complete Genome	3257539	3311099	5/2/2022	3133	PRJNA624260	SAMN14572866
Lactiplantibacillus plantarum	strain: MNCW_1	1590	ASM2327832v1	GCF_023278325.1	RefSeq	NCBI Prokaryotic Genome Annotation Pipeline (PGAP)	Complete Genome	3035570	3287185	5/9/2022	3150	PRJNA722829	SAMN18794464
Lactiplantibacillus plantarum	strain: VHProbi V38	1590	ASM2334721v1	GCF_023347215.1	RefSeq	NCBI Prokaryotic Genome Annotation Pipeline (PGAP)	Complete Genome	3040739	3197704	5/12/2022	3050	PRJNA785080	SAMN26145752
Lactiplantibacillus plantarum	strain: LPC904	1590	ASM2334838v1	GCF_023348385.1	RefSeq	NCBI Prokaryotic Genome Annotation Pipeline (PGAP)	Complete Genome	3275253	3275253	5/12/2022	3103	PRJNA795971	SAMN24805850
Lactiplantibacillus plantarum	strain: LPIMC513	1590	ASM2334846v1	GCF_023348465.1	RefSeq	NCBI Prokaryotic Genome Annotation Pipeline (PGAP)	Complete Genome	3206211	3206211	5/12/2022	3050	PRJNA795972	SAMN24806220
Lactiplantibacillus plantarum	strain: LPT52	1590	ASM2334852v1	GCF_023348525.1	RefSeq	NCBI Prokaryotic Genome Annotation Pipeline (PGAP)	Complete Genome	3272989	3272989	5/12/2022	3066	PRJNA795980	SAMN24806561
Lactiplantibacillus plantarum	strain: JB-1	1590	ASM2337015v1	GCF_023370155.1	RefSeq	NCBI Prokaryotic Genome Annotation Pipeline (PGAP)	Complete Genome	3208279	3314958	5/15/2022	3117	PRJNA835253	SAMN28097544
Lactiplantibacillus plantarum	strain: Z.6-1	1590	ASM2397304v1	GCF_023973045.1	RefSeq	NCBI Prokaryotic Genome Annotation Pipeline (PGAP)	Complete Genome	3323599	3333079	6/28/2022	3148	PRJNA850918	SAMN29205640
Lactiplantibacillus plantarum	strain: DM083	1590	ASM2413784v1	GCF_024137845.1	RefSeq	NCBI Prokaryotic Genome Annotation Pipeline (PGAP)	Complete Genome	3197299	3197299	7/5/2022	3036	PRJNA853143	SAMN29361992
Lactiplantibacillus plantarum	strain: 3-1	1590	ASM2413798v1	GCF_024137985.1	RefSeq	NCBI Prokaryotic Genome Annotation Pipeline (PGAP)	Complete Genome	3209619	3450583	7/5/2022	3364	PRJNA853095	SAMN29359849
Lactiplantibacillus plantarum	strain: P9	1590	ASM2418168v1	GCF_024181685.1	RefSeq	NCBI Prokaryotic Genome Annotation Pipeline (PGAP)	Complete Genome	3016749	3314193	7/7/2022	3183	PRJNA655563	SAMN15795378
Lactiplantibacillus plantarum	strain: Lp-6	1590	ASM2418170v1	GCF_024181705.1	RefSeq	NCBI Prokaryotic Genome Annotation Pipeline (PGAP)	Complete Genome	3101304	3482523	7/7/2022	3409	PRJNA655563	SAMN15795379
Lactiplantibacillus plantarum	strain: HOM3204	1590	ASM2439681v1	GCF_024396815.1	RefSeq	NCBI Prokaryotic Genome Annotation Pipeline (PGAP)	Complete Genome	3232697	3298330	7/25/2022	3124	PRJNA769558	SAMN22210005
Lactiplantibacillus plantarum	strain: LpYC41	1590	ASM2444211v1	GCF_024442115.1	RefSeq	NCBI Prokaryotic Genome Annotation Pipeline (PGAP)	Complete Genome	3249498	3303421	7/26/2022	3126	PRJNA860030	SAMN29815537
