# Supplementary material for: I am better than I look: genome based safety assessment of the probiotic Lactiplantibacillus plantarum IS-10506
Source: BMC Genomics. 2023 Sep 4;24:518. doi: 10.1186/s12864-023-09495-y (PMC10478331; doi:10.1186/s12864-023-09495-y)
Supplement: Supplementary file 5 — Supplementary Material 5: Summary of potentially harmful genes. [file 12864_2023_9495_MOESM5_ESM.xlsx]

## Sheet: harmfull_genes_final
Supplementary 5. Summary of potentially harmful genes. A manually curated summary table of potentially harmful CDSs in the genome of L. plantarum IS-10506. The column CDS_ID contains CDSs IDs assigned during the annotation of the L. plantarum genome. The column Gene contains the name of the homologous gene assigned by KAAS. Columns A level (BRITE), B level (BRITE), and C level (BRITE) correspond …
CDS_ID	Gene	Product	A level (BRITE)	B level (BRITE)	C level (BRITE)	Detected by	Gene pan genome group
KOEFPGPJ_00080	K14188 dltC	D-alanine--poly(phosphoribitol) ligase subunit 2 [EC:6.1.1.13]	Brite Hierarchies; Environmental Information Processing; Human Diseases; Metabolism	Drug resistance: antimicrobial; Glycan biosynthesis and metabolism; Infectious disease: bacterial; Metabolism of other amino acids; Protein families: signaling and cellular processes; Signal transduction	Antimicrobial resistance genes [BR:ko01504]; Cationic antimicrobial peptide (CAMP) resistance [PATH:ko01503]; D-Amino acid metabolism [PATH:ko00470]; Staphylococcus aureus infection [PATH:ko05150]; Teichoic acid biosynthesis [PATH:ko00552]; Two-component system [PATH:ko02020]	KAAS	Core genes
KOEFPGPJ_00081	K18907 norG	GntR family transcriptional regulator, regulator for abcA and norABC	Brite Hierarchies	Protein families: genetic information processing; Protein families: signaling and cellular processes	Antimicrobial resistance genes [BR:ko01504]; Transcription factors [BR:ko03000]	KAAS	Shell genes
KOEFPGPJ_00086	K12555 pbp2A	penicillin-binding protein 2A [EC:2.4.1.129 3.4.16.4]	Brite Hierarchies; Human Diseases; Metabolism	Drug resistance: antimicrobial; Glycan biosynthesis and metabolism; Protein families: metabolism	beta-Lactam resistance [PATH:ko01501]; Glycosyltransferases [BR:ko01003]; Peptidoglycan biosynthesis [PATH:ko00550]; Peptidoglycan biosynthesis and degradation proteins [BR:ko01011]	KAAS	Soft core genes
KOEFPGPJ_00355	K05366 mrcA	penicillin-binding protein 1A [EC:2.4.1.129 3.4.16.4]	Brite Hierarchies; Human Diseases; Metabolism	Drug resistance: antimicrobial; Glycan biosynthesis and metabolism; Protein families: metabolism	beta-Lactam resistance [PATH:ko01501]; Glycosyltransferases [BR:ko01003]; Peptidoglycan biosynthesis [PATH:ko00550]; Peptidoglycan biosynthesis and degradation proteins [BR:ko01011]	KAAS	Core genes
KOEFPGPJ_00389	K19271 catA	chloramphenicol O-acetyltransferase type A [EC:2.3.1.28]	Brite Hierarchies	Protein families: signaling and cellular processes	Antimicrobial resistance genes [BR:ko01504]	KAAS	Shell genes
KOEFPGPJ_00500	K18926 lmrB	MFS transporter, DHA2 family, lincomycin resistance protein	Brite Hierarchies	Protein families: signaling and cellular processes	Transporters [BR:ko02000]	KAAS	Cloud genes
KOEFPGPJ_00560	K01448 amiABC	N-acetylmuramoyl-L-alanine amidase [EC:3.5.1.28]	Brite Hierarchies; Human Diseases	Drug resistance: antimicrobial; Protein families: genetic information processing; Protein families: metabolism	Cationic antimicrobial peptide (CAMP) resistance [PATH:ko01503]; Chromosome and associated proteins [BR:ko03036]; Peptidoglycan biosynthesis and degradation proteins [BR:ko01011]	KAAS	Core genes
KOEFPGPJ_00571	K03596 lepA	GTP-binding protein LepA	Human Diseases	Infectious disease: bacterial	Legionellosis [PATH:ko05134]	KAAS	Core genes
KOEFPGPJ_00572	K03740 dltD	D-alanine transfer protein	Brite Hierarchies; Environmental Information Processing; Human Diseases; Metabolism	Drug resistance: antimicrobial; Glycan biosynthesis and metabolism; Infectious disease: bacterial; Protein families: signaling and cellular processes; Signal transduction	Antimicrobial resistance genes [BR:ko01504]; Cationic antimicrobial peptide (CAMP) resistance [PATH:ko01503]; Staphylococcus aureus infection [PATH:ko05150]; Teichoic acid biosynthesis [PATH:ko00552]; Two-component system [PATH:ko02020]	KAAS	Shell genes
KOEFPGPJ_00573	K14188 dltC	D-alanine--poly(phosphoribitol) ligase subunit 2 [EC:6.1.1.13]	Brite Hierarchies; Environmental Information Processing; Human Diseases; Metabolism	Drug resistance: antimicrobial; Glycan biosynthesis and metabolism; Infectious disease: bacterial; Metabolism of other amino acids; Protein families: signaling and cellular processes; Signal transduction	Antimicrobial resistance genes [BR:ko01504]; Cationic antimicrobial peptide (CAMP) resistance [PATH:ko01503]; D-Amino acid metabolism [PATH:ko00470]; Staphylococcus aureus infection [PATH:ko05150]; Teichoic acid biosynthesis [PATH:ko00552]; Two-component system [PATH:ko02020]	KAAS	Core genes
KOEFPGPJ_00574	K03739 dltB	membrane protein involved in D-alanine export	Brite Hierarchies; Environmental Information Processing; Human Diseases; Metabolism	Drug resistance: antimicrobial; Glycan biosynthesis and metabolism; Infectious disease: bacterial; Protein families: signaling and cellular processes; Signal transduction	Antimicrobial resistance genes [BR:ko01504]; Cationic antimicrobial peptide (CAMP) resistance [PATH:ko01503]; Staphylococcus aureus infection [PATH:ko05150]; Teichoic acid biosynthesis [PATH:ko00552]; Two-component system [PATH:ko02020]	KAAS	Core genes
KOEFPGPJ_00575	K03367 B25:B32	D-alanine--poly(phosphoribitol) ligase subunit 1 [EC:6.1.1.13]	Brite Hierarchies; Environmental Information Processing; Human Diseases; Metabolism	Drug resistance: antimicrobial; Glycan biosynthesis and metabolism; Infectious disease: bacterial; Metabolism of other amino acids; Protein families: signaling and cellular processes; Signal transduction	Antimicrobial resistance genes [BR:ko01504]; Cationic antimicrobial peptide (CAMP) resistance [PATH:ko01503]; D-Amino acid metabolism [PATH:ko00470]; Staphylococcus aureus infection [PATH:ko05150]; Teichoic acid biosynthesis [PATH:ko00552]; Two-component system [PATH:ko02020]	KAAS	Soft core genes
KOEFPGPJ_00579	K04043 dnaK, HSPA9	molecular chaperone DnaK	Brite Hierarchies; Genetic Information Processing; Human Diseases; Organismal Systems	Aging; Folding, sorting and degradation; Infectious disease: bacterial; Protein families: genetic information processing; Protein families: signaling and cellular processes	Chaperones and folding catalysts [BR:ko03110]; Exosome [BR:ko04147]; Longevity regulating pathway - worm [PATH:ko04212]; Messenger RNA biogenesis [BR:ko03019]; Mitochondrial biogenesis [BR:ko03029]; RNA degradation [PATH:ko03018]; Tuberculosis [PATH:ko05152]	KAAS	Core genes
KOEFPGPJ_00718	K08161 mdtG	MFS transporter, DHA1 family, multidrug resistance protein	Brite Hierarchies	Protein families: signaling and cellular processes	Transporters [BR:ko02000]	KAAS	Shell genes
KOEFPGPJ_00760	K00566 mnmA, trmU	tRNA-uridine 2-sulfurtransferase [EC:2.8.1.13]	Brite Hierarchies; Genetic Information Processing	Folding, sorting and degradation; Protein families: genetic information processing	Sulfur relay system [PATH:ko04122]; Transfer RNA biogenesis [BR:ko03016]	DIAMOND_DBETH	Core genes
KOEFPGPJ_00779	K02563 murG	UDP-N-acetylglucosamine--N-acetylmuramyl-(pentapeptide) pyrophosphoryl-undecaprenol N-acetylglucosamine transferase [EC:2.4.1.227]	Brite Hierarchies; Cellular Processes; Human Diseases; Metabolism	Cell growth and death; Drug resistance: antimicrobial; Glycan biosynthesis and metabolism; Protein families: metabolism	Cell cycle - Caulobacter [PATH:ko04112]; Peptidoglycan biosynthesis [PATH:ko00550]; Peptidoglycan biosynthesis and degradation proteins [BR:ko01011]; Vancomycin resistance [PATH:ko01502]	KAAS	Soft core genes
KOEFPGPJ_00781	K01000 mraY	phospho-N-acetylmuramoyl-pentapeptide-transferase [EC:2.7.8.13]	Brite Hierarchies; Human Diseases; Metabolism	Drug resistance: antimicrobial; Glycan biosynthesis and metabolism; Protein families: metabolism	Peptidoglycan biosynthesis [PATH:ko00550]; Peptidoglycan biosynthesis and degradation proteins [BR:ko01011]; Vancomycin resistance [PATH:ko01502]	KAAS	Soft core genes
KOEFPGPJ_00870	K03671 trxA	thioredoxin 1	Brite Hierarchies; Human Diseases; Organismal Systems	Cardiovascular disease; Immune system; Infectious disease: bacterial; Neurodegenerative disease; Protein families: genetic information processing	Chaperones and folding catalysts [BR:ko03110]; Fluid shear stress and atherosclerosis [PATH:ko05418]; NOD-like receptor signaling pathway [PATH:ko04621]; Parkinson disease [PATH:ko05012]; Salmonella infection [PATH:ko05132]	KAAS	Core genes
KOEFPGPJ_00932	K17836 penP	beta-lactamase class A [EC:3.5.2.6]	Brite Hierarchies; Human Diseases; Metabolism	Biosynthesis of other secondary metabolites; Drug resistance: antimicrobial; Protein families: signaling and cellular processes	Antimicrobial resistance genes [BR:ko01504]; beta-Lactam resistance [PATH:ko01501]; Penicillin and cephalosporin biosynthesis [PATH:ko00311]	KAAS	Soft core genes
KOEFPGPJ_00935	K01921 ddl	D-alanine-D-alanine ligase [EC:6.3.2.4]	Brite Hierarchies; Human Diseases; Metabolism	Drug resistance: antimicrobial; Glycan biosynthesis and metabolism; Metabolism of other amino acids; Protein families: metabolism	D-Amino acid metabolism [PATH:ko00470]; Peptidoglycan biosynthesis [PATH:ko00550]; Peptidoglycan biosynthesis and degradation proteins [BR:ko01011]; Vancomycin resistance [PATH:ko01502]	KAAS	Core genes
KOEFPGPJ_00945	K08998 K08998	uncharacterized protein	Not Included in Pathway or Brite	Poorly characterized	Function unknown	DIAMOND_DBETH	Core genes
KOEFPGPJ_01082	K18104 abcA, bmrA	ATP-binding cassette, subfamily B, bacterial AbcA/BmrA [EC:7.6.2.2]	Brite Hierarchies; Environmental Information Processing; Human Diseases	Drug resistance: antimicrobial; Membrane transport; Protein families: signaling and cellular processes	ABC transporters [PATH:ko02010]; Antimicrobial resistance genes [BR:ko01504]; beta-Lactam resistance [PATH:ko01501]; Transporters [BR:ko02000]	KAAS	Shell genes
KOEFPGPJ_01208	K03699 tlyC	magnesium and cobalt exporter, CNNM family	Brite Hierarchies	Protein families: signaling and cellular processes	Bacterial toxins [BR:ko02042]; Transporters [BR:ko02000]	DIAMOND_DBETH; KAAS	Core genes
KOEFPGPJ_01212	K19591 cueR	MerR family transcriptional regulator, copper efflux regulator	Brite Hierarchies	Protein families: genetic information processing; Protein families: signaling and cellular processes	Antimicrobial resistance genes [BR:ko01504]; Transcription factors [BR:ko03000]	KAAS	Core genes
KOEFPGPJ_01369	K03100 lepB	signal peptidase I [EC:3.4.21.89]	Brite Hierarchies; Genetic Information Processing	Folding, sorting and degradation; Protein families: metabolism	Peptidases and inhibitors [BR:ko01002]; Protein export [PATH:ko03060]	DIAMOND_DBETH	Core genes
KOEFPGPJ_01370	K03100 lepB	signal peptidase I [EC:3.4.21.89]	Brite Hierarchies; Genetic Information Processing	Folding, sorting and degradation; Protein families: metabolism	Peptidases and inhibitors [BR:ko01002]; Protein export [PATH:ko03060]	DIAMOND_DBETH	Shell genes
KOEFPGPJ_01466	K18104 abcA, bmrA	ATP-binding cassette, subfamily B, bacterial AbcA/BmrA [EC:7.6.2.2]	Brite Hierarchies; Environmental Information Processing; Human Diseases	Drug resistance: antimicrobial; Membrane transport; Protein families: signaling and cellular processes	ABC transporters [PATH:ko02010]; Antimicrobial resistance genes [BR:ko01504]; beta-Lactam resistance [PATH:ko01501]; Transporters [BR:ko02000]	KAAS	Shell genes
KOEFPGPJ_01543	K17686 copA, ctpA, ATP7	P-type Cu+ transporter [EC:7.2.2.8]	Environmental Information Processing; Human Diseases; Organismal Systems	Digestive system; Drug resistance: antineoplastic; Signal transduction	MAPK signaling pathway - plant [PATH:ko04016]; Mineral absorption [PATH:ko04978]; Platinum drug resistance [PATH:ko01524]	KAAS	Cloud genes
KOEFPGPJ_01596	K03596 lepA	GTP-binding protein LepA	Human Diseases	Infectious disease: bacterial	Legionellosis [PATH:ko05134]	KAAS	Shell genes
KOEFPGPJ_01687	K03497 parB, spo0J	ParB family transcriptional regulator, chromosome partitioning protein	Brite Hierarchies	Protein families: genetic information processing; Protein families: signaling and cellular processes	Chromosome and associated proteins [BR:ko03036]; Cytoskeleton proteins [BR:ko04812]; Transcription factors [BR:ko03000]	DIAMOND_DBETH	Core genes
KOEFPGPJ_01689	K03497 parB, spo0J	ParB family transcriptional regulator, chromosome partitioning protein	Brite Hierarchies	Protein families: genetic information processing; Protein families: signaling and cellular processes	Chromosome and associated proteins [BR:ko03036]; Cytoskeleton proteins [BR:ko04812]; Transcription factors [BR:ko03000]	DIAMOND_DBETH	Core genes
KOEFPGPJ_01749	K06131 clsA_B	cardiolipin synthase A/B [EC:2.7.8.-]	Metabolism	Lipid metabolism	Glycerophospholipid metabolism [PATH:ko00564]	DIAMOND_DBETH	Core genes
KOEFPGPJ_01761	K03297 emrE, qac, mmr, smr	small multidrug resistance pump	Brite Hierarchies	Protein families: signaling and cellular processes	Transporters [BR:ko02000]	KAAS	Shell genes
KOEFPGPJ_01762	K03297 emrE, qac, mmr, smr	small multidrug resistance pump	Brite Hierarchies	Protein families: signaling and cellular processes	Transporters [BR:ko02000]	KAAS	Core genes
KOEFPGPJ_01763	K11068 hlyIII	hemolysin III	Brite Hierarchies	Protein families: signaling and cellular processes	Bacterial toxins [BR:ko02042]	DIAMOND_DBETH; KAAS	Core genes
KOEFPGPJ_01827	K18926 lmrB	MFS transporter, DHA2 family, lincomycin resistance protein	Brite Hierarchies	Protein families: signaling and cellular processes	Transporters [BR:ko02000]	KAAS	Core genes
KOEFPGPJ_01833	K08161 mdtG	MFS transporter, DHA1 family, multidrug resistance protein	Brite Hierarchies	Protein families: signaling and cellular processes	Transporters [BR:ko02000]	KAAS	Shell genes
KOEFPGPJ_01874	K03671 trxA	thioredoxin 1	Brite Hierarchies; Human Diseases; Organismal Systems	Cardiovascular disease; Immune system; Infectious disease: bacterial; Neurodegenerative disease; Protein families: genetic information processing	Chaperones and folding catalysts [BR:ko03110]; Fluid shear stress and atherosclerosis [PATH:ko05418]; NOD-like receptor signaling pathway [PATH:ko04621]; Parkinson disease [PATH:ko05012]; Salmonella infection [PATH:ko05132]	KAAS	Core genes
KOEFPGPJ_01948	K01442 cbh	choloylglycine hydrolase [EC:3.5.1.24]	Brite Hierarchies; Metabolism	Lipid metabolism; Protein families: metabolism	Peptidases and inhibitors [BR:ko01002]; Primary bile acid biosynthesis [PATH:ko00120]; Secondary bile acid biosynthesis [PATH:ko00121]	ABRicate	Shell genes
KOEFPGPJ_01982	K04086 clpL	ATP-dependent Clp protease ATP-binding subunit ClpL	Brite Hierarchies	Protein families: genetic information processing	Chaperones and folding catalysts [BR:ko03110]	ResFinder	Shell genes
KOEFPGPJ_02008	K03100 lepB	signal peptidase I [EC:3.4.21.89]	Brite Hierarchies; Genetic Information Processing	Folding, sorting and degradation; Protein families: metabolism	Peptidases and inhibitors [BR:ko01002]; Protein export [PATH:ko03060]	DIAMOND_DBETH	Soft core genes
KOEFPGPJ_02034	K15580 oppA, mppA	oligopeptide transport system substrate-binding protein	Brite Hierarchies; Cellular Processes; Environmental Information Processing; Human Diseases	Cellular community - prokaryotes; Drug resistance: antimicrobial; Membrane transport; Protein families: signaling and cellular processes	ABC transporters [PATH:ko02010]; beta-Lactam resistance [PATH:ko01501]; Quorum sensing [PATH:ko02024]; Transporters [BR:ko02000]	KAAS	Shell genes
KOEFPGPJ_02054	K04771 degP, htrA	serine protease Do [EC:3.4.21.107]	Brite Hierarchies; Environmental Information Processing; Human Diseases	Drug resistance: antimicrobial; Protein families: genetic information processing; Protein families: metabolism; Signal transduction	Cationic antimicrobial peptide (CAMP) resistance [PATH:ko01503]; Chaperones and folding catalysts [BR:ko03110]; Peptidases and inhibitors [BR:ko01002]; Two-component system [PATH:ko02020]	KAAS	Core genes
KOEFPGPJ_02081	K18220 tetM, tetO	ribosomal protection tetracycline resistance protein	Brite Hierarchies	Protein families: signaling and cellular processes	Antimicrobial resistance genes [BR:ko01504]	KAAS	Shell genes
KOEFPGPJ_02093	K15580 oppA, mppA	oligopeptide transport system substrate-binding protein	Brite Hierarchies; Cellular Processes; Environmental Information Processing; Human Diseases	Cellular community - prokaryotes; Drug resistance: antimicrobial; Membrane transport; Protein families: signaling and cellular processes	ABC transporters [PATH:ko02010]; beta-Lactam resistance [PATH:ko01501]; Quorum sensing [PATH:ko02024]; Transporters [BR:ko02000]	KAAS	Soft core genes
KOEFPGPJ_02131	K08161 mdtG	MFS transporter, DHA1 family, multidrug resistance protein	Brite Hierarchies	Protein families: signaling and cellular processes	Transporters [BR:ko02000]	KAAS	Shell genes
KOEFPGPJ_02188	K15580 oppA, mppA	oligopeptide transport system substrate-binding protein	Brite Hierarchies; Cellular Processes; Environmental Information Processing; Human Diseases	Cellular community - prokaryotes; Drug resistance: antimicrobial; Membrane transport; Protein families: signaling and cellular processes	ABC transporters [PATH:ko02010]; beta-Lactam resistance [PATH:ko01501]; Quorum sensing [PATH:ko02024]; Transporters [BR:ko02000]	KAAS	Shell genes
KOEFPGPJ_02189	K15580 oppA, mppA	oligopeptide transport system substrate-binding protein	Brite Hierarchies; Cellular Processes; Environmental Information Processing; Human Diseases	Cellular community - prokaryotes; Drug resistance: antimicrobial; Membrane transport; Protein families: signaling and cellular processes	ABC transporters [PATH:ko02010]; beta-Lactam resistance [PATH:ko01501]; Quorum sensing [PATH:ko02024]; Transporters [BR:ko02000]	KAAS	Shell genes
KOEFPGPJ_02202	K18231 msr, vmlR	macrolide transport system ATP-binding/permease protein	Brite Hierarchies; Environmental Information Processing	Membrane transport; Protein families: signaling and cellular processes	ABC transporters [PATH:ko02010]; Antimicrobial resistance genes [BR:ko01504]; Transporters [BR:ko02000]	KAAS	Soft core genes
KOEFPGPJ_02221	K03671 trxA	thioredoxin 1	Brite Hierarchies; Human Diseases; Organismal Systems	Cardiovascular disease; Immune system; Infectious disease: bacterial; Neurodegenerative disease; Protein families: genetic information processing	Chaperones and folding catalysts [BR:ko03110]; Fluid shear stress and atherosclerosis [PATH:ko05418]; NOD-like receptor signaling pathway [PATH:ko04621]; Parkinson disease [PATH:ko05012]; Salmonella infection [PATH:ko05132]	KAAS	Core genes
KOEFPGPJ_02407	K17836 penP	beta-lactamase class A [EC:3.5.2.6]	Brite Hierarchies; Human Diseases; Metabolism	Biosynthesis of other secondary metabolites; Drug resistance: antimicrobial; Protein families: signaling and cellular processes	Antimicrobial resistance genes [BR:ko01504]; beta-Lactam resistance [PATH:ko01501]; Penicillin and cephalosporin biosynthesis [PATH:ko00311]	KAAS	Soft core genes
KOEFPGPJ_02431	K01929 murF	UDP-N-acetylmuramoyl-tripeptide--D-alanyl-D-alanine ligase [EC:6.3.2.10]	Human Diseases; Metabolism	Amino acid metabolism; Drug resistance: antimicrobial; Glycan biosynthesis and metabolism	Lysine biosynthesis [PATH:ko00300]; Peptidoglycan biosynthesis [PATH:ko00550]; Vancomycin resistance [PATH:ko01502]	KAAS	Core genes
KOEFPGPJ_02434	K01775 alr	alanine racemase [EC:5.1.1.1]	Brite Hierarchies; Human Diseases; Metabolism	Drug resistance: antimicrobial; Metabolism of other amino acids; Protein families: metabolism	D-Amino acid metabolism [PATH:ko00470]; Peptidoglycan biosynthesis and degradation proteins [BR:ko01011]; Vancomycin resistance [PATH:ko01502]	KAAS	Core genes
KOEFPGPJ_02535	K14205 mprF, fmtC	phosphatidylglycerol lysyltransferase [EC:2.3.2.3]	Brite Hierarchies; Environmental Information Processing; Human Diseases	Drug resistance: antimicrobial; Infectious disease: bacterial; Protein families: signaling and cellular processes; Signal transduction	Antimicrobial resistance genes [BR:ko01504]; Cationic antimicrobial peptide (CAMP) resistance [PATH:ko01503]; Staphylococcus aureus infection [PATH:ko05150]; Two-component system [PATH:ko02020]	KAAS	Core genes
KOEFPGPJ_02567	K04077 groEL, HSPD1	chaperonin GroEL	Brite Hierarchies; Genetic Information Processing; Human Diseases; Organismal Systems	Aging; Cardiovascular disease; Endocrine and metabolic disease; Folding, sorting and degradation; Infectious disease: bacterial; Protein families: genetic information processing; Protein families: signaling and cellular processes	Chaperones and folding catalysts [BR:ko03110]; Exosome [BR:ko04147]; Legionellosis [PATH:ko05134]; Lipid and atherosclerosis [PATH:ko05417]; Longevity regulating pathway - worm [PATH:ko04212]; Messenger RNA biogenesis [BR:ko03019]; Mitochondrial biogenesis [BR:ko03029]; RNA degradation [PATH:ko03018]; Tuberculosis [PATH:ko05152]; Type I diabetes mellitus [PATH:ko04940]	ABRicate; KAAS	Core genes
KOEFPGPJ_02591	K00963 UGP2, galU, galF	UTP--glucose-1-phosphate uridylyltransferase [EC:2.7.7.9]	Metabolism	Carbohydrate metabolism; Glycan biosynthesis and metabolism	Amino sugar and nucleotide sugar metabolism [PATH:ko00520]; Galactose metabolism [PATH:ko00052]; O-Antigen nucleotide sugar biosynthesis [PATH:ko00541]; Pentose and glucuronate interconversions [PATH:ko00040]; Starch and sucrose metabolism [PATH:ko00500]	ABRicate	Core genes
KOEFPGPJ_02607	K08641 vanX	zinc D-Ala-D-Ala dipeptidase [EC:3.4.13.22]	Brite Hierarchies; Environmental Information Processing; Human Diseases	Drug resistance: antimicrobial; Protein families: metabolism; Protein families: signaling and cellular processes; Signal transduction	Antimicrobial resistance genes [BR:ko01504]; Peptidases and inhibitors [BR:ko01002]; Peptidoglycan biosynthesis and degradation proteins [BR:ko01011]; Two-component system [PATH:ko02020]; Vancomycin resistance [PATH:ko01502]	KAAS	Shell genes
KOEFPGPJ_02608	K08153 blt	MFS transporter, DHA1 family, multidrug resistance protein	Brite Hierarchies	Protein families: signaling and cellular processes	Transporters [BR:ko02000]	KAAS	Shell genes
KOEFPGPJ_02619	K15580 oppA, mppA	oligopeptide transport system substrate-binding protein	Brite Hierarchies; Cellular Processes; Environmental Information Processing; Human Diseases	Cellular community - prokaryotes; Drug resistance: antimicrobial; Membrane transport; Protein families: signaling and cellular processes	ABC transporters [PATH:ko02010]; beta-Lactam resistance [PATH:ko01501]; Quorum sensing [PATH:ko02024]; Transporters [BR:ko02000]	KAAS	Soft core genes
KOEFPGPJ_02621	K01358 clpP, CLPP	ATP-dependent Clp protease, protease subunit [EC:3.4.21.92]	Brite Hierarchies; Cellular Processes; Organismal Systems	Aging; Cell growth and death; Protein families: metabolism	Cell cycle - Caulobacter [PATH:ko04112]; Longevity regulating pathway - worm [PATH:ko04212]; Peptidases and inhibitors [BR:ko01002]	ABRicate	Core genes
KOEFPGPJ_02645	K01142 E3.1.11.2, xthA	exodeoxyribonuclease III [EC:3.1.11.2]	Brite Hierarchies; Genetic Information Processing	Protein families: genetic information processing; Replication and repair	Base excision repair [PATH:ko03410]; DNA repair and recombination proteins [BR:ko03400]	DIAMOND_DBETH	Core genes
KOEFPGPJ_02646	K03810 mviM	virulence factor	Not Included in Pathway or Brite	Poorly characterized	General function prediction only	KAAS	Core genes
KOEFPGPJ_02718	K11741 sugE	quaternary ammonium compound-resistance protein SugE	Brite Hierarchies	Protein families: signaling and cellular processes	Transporters [BR:ko02000]	KAAS	Soft core genes
KOEFPGPJ_02807	K07260 vanY	zinc D-Ala-D-Ala carboxypeptidase [EC:3.4.17.14]	Brite Hierarchies; Environmental Information Processing; Human Diseases; Metabolism	Drug resistance: antimicrobial; Glycan biosynthesis and metabolism; Protein families: metabolism; Protein families: signaling and cellular processes; Signal transduction	Antimicrobial resistance genes [BR:ko01504]; Peptidases and inhibitors [BR:ko01002]; Peptidoglycan biosynthesis [PATH:ko00550]; Peptidoglycan biosynthesis and degradation proteins [BR:ko01011]; Two-component system [PATH:ko02020]; Vancomycin resistance [PATH:ko01502]	KAAS	Core genes
KOEFPGPJ_02980	K01854 glf	UDP-galactopyranose mutase [EC:5.4.99.9]	Metabolism	Carbohydrate metabolism; Glycan biosynthesis and metabolism	Amino sugar and nucleotide sugar metabolism [PATH:ko00520]; Galactose metabolism [PATH:ko00052]; O-Antigen nucleotide sugar biosynthesis [PATH:ko00541]	ABRicate	Shell genes
KOEFPGPJ_03016	K15580 oppA, mppA	oligopeptide transport system substrate-binding protein	Brite Hierarchies; Cellular Processes; Environmental Information Processing; Human Diseases	Cellular community - prokaryotes; Drug resistance: antimicrobial; Membrane transport; Protein families: signaling and cellular processes	ABC transporters [PATH:ko02010]; beta-Lactam resistance [PATH:ko01501]; Quorum sensing [PATH:ko02024]; Transporters [BR:ko02000]	KAAS	Core genes
KOEFPGPJ_03017	K15581 oppB	oligopeptide transport system permease protein	Brite Hierarchies; Cellular Processes; Environmental Information Processing; Human Diseases	Cellular community - prokaryotes; Drug resistance: antimicrobial; Membrane transport; Protein families: signaling and cellular processes	ABC transporters [PATH:ko02010]; beta-Lactam resistance [PATH:ko01501]; Quorum sensing [PATH:ko02024]; Transporters [BR:ko02000]	KAAS	Core genes
KOEFPGPJ_03018	K15582 oppC	oligopeptide transport system permease protein	Brite Hierarchies; Cellular Processes; Environmental Information Processing; Human Diseases	Cellular community - prokaryotes; Drug resistance: antimicrobial; Membrane transport; Protein families: signaling and cellular processes	ABC transporters [PATH:ko02010]; beta-Lactam resistance [PATH:ko01501]; Quorum sensing [PATH:ko02024]; Transporters [BR:ko02000]	KAAS	Core genes
KOEFPGPJ_03019	K15583 oppD	oligopeptide transport system ATP-binding protein	Brite Hierarchies; Cellular Processes; Environmental Information Processing; Human Diseases	Cellular community - prokaryotes; Drug resistance: antimicrobial; Membrane transport; Protein families: signaling and cellular processes	ABC transporters [PATH:ko02010]; beta-Lactam resistance [PATH:ko01501]; Quorum sensing [PATH:ko02024]; Transporters [BR:ko02000]	KAAS	Core genes
KOEFPGPJ_03020	K10823 oppF	oligopeptide transport system ATP-binding protein	Brite Hierarchies; Cellular Processes; Environmental Information Processing; Human Diseases	Cellular community - prokaryotes; Drug resistance: antimicrobial; Membrane transport; Protein families: signaling and cellular processes	ABC transporters [PATH:ko02010]; beta-Lactam resistance [PATH:ko01501]; Quorum sensing [PATH:ko02024]; Transporters [BR:ko02000]	KAAS	Core genes
KOEFPGPJ_03023	K03697 clpE	ATP-dependent Clp protease ATP-binding subunit ClpE	Brite Hierarchies	Protein families: genetic information processing	Chaperones and folding catalysts [BR:ko03110]	ABRicate	Core genes
