# Supplementary material for: I am better than I look: genome based safety assessment of the probiotic Lactiplantibacillus plantarum IS-10506
Source: BMC Genomics. 2023 Sep 4;24:518. doi: 10.1186/s12864-023-09495-y (PMC10478331; doi:10.1186/s12864-023-09495-y)
Supplement: Supplementary file 6 — Supplementary Material 6: CDSs detected in plasmids. [file 12864_2023_9495_MOESM6_ESM.xlsx]

## Sheet: plasmids_CDS_table
Supplementary 6. CDSs detected in plasmids. Plasmid - Name of plasmids Start - Start position of a CDS End - End position of a CDS Product - Product assigned by PROKKA annotation CDS_ID - CDS ID assigned by PROKKA KAAS_annotation_A - A level annotation assigned by KAAS KAAS_annotation_B - B level annotation assigned by KAAS KAAS_annotation_C - C level annotation assigned by KAAS KAAS_annotation_D…
Plasmid	Start	End	CDS_ID	Product	KAAS_annotation_A	KAAS_annotation_B	KAAS_annotation_C	KAAS_annotation_D	Specialized tools
Plasmid 1	151	345	KOEFPGPJ_03059	hypothetical protein	A09180 Brite Hierarchies	B 09182 Protein families: genetic information processing	C 03032 DNA replication proteins [BR:ko03032]	D DNA topoisomerase III [EC:5.6.2.1]
Plasmid 1	468	683	KOEFPGPJ_03060	hypothetical protein
Plasmid 1	687	1811	KOEFPGPJ_03061	hypothetical protein
Plasmid 1	2085	3182	KOEFPGPJ_03062	nucleotidyltransferase
Plasmid 1	3384	3620	KOEFPGPJ_03063	hypothetical protein
Plasmid 1	3617	4459	KOEFPGPJ_03064	hypothetical protein
Plasmid 1+A9:I9	5009	5113	KOEFPGPJ_03065	putative holin-like toxin
Plasmid 1	5456	6076	KOEFPGPJ_03066	hypothetical protein
Plasmid 1	6784	7083	KOEFPGPJ_03067	IS5 family transposase
Plasmid 1	7119	7484	KOEFPGPJ_03068	ISL3 family transposase ISLhe2	A09190 Not Included in Pathway or Brite	B 09192 Unclassified: genetic information processing	C 99976 Replication and repair	D transposase
Plasmid 1	7627	8013	KOEFPGPJ_03069	pyridoxamine 5'-phosphate oxidase family protein
Plasmid 1	8145	9509	KOEFPGPJ_03070	FAD-dependent oxidoreductase	A09190 Not Included in Pathway or Brite	B 09191 Unclassified: metabolism	C 99980 Enzymes with EC numbers	D NADH peroxidase [EC:1.11.1.1]
Plasmid 1	9644	10459	KOEFPGPJ_03071	hypothetical protein
Plasmid 1	10710	11051	KOEFPGPJ_03072	Tn3 family transposase ISXc4
Plasmid 1	11287	11610	KOEFPGPJ_03073	winged helix-turn-helix transcriptional regulator	A09180 Brite Hierarchies	B 09182 Protein families: genetic information processing	C 03000 Transcription factors [BR:ko03000]	D ArsR family transcriptional regulator, arsenate/arsenite/antimonite-responsive transcriptional repressor
Plasmid 1	11662	13392	KOEFPGPJ_03074	arsenical pump-driving ATPase
Plasmid 1	13435	14451	KOEFPGPJ_03075	arsenic transporter	A09180 Brite Hierarchies	B 09183 Protein families: signaling and cellular processes	C 02000 Transporters [BR:ko02000]	D arsenical pump membrane protein
Plasmid 1	14768	15103	KOEFPGPJ_03076	arsenite efflux transporter metallochaperone ArsD					AMRfinder; arsenite efflux transporter metallochaperone ArsD
Plasmid 1	15126	15542	KOEFPGPJ_03077	arsenate reductase (thioredoxin)	A09190 Not Included in Pathway or Brite	B 09191 Unclassified: metabolism	C 99980 Enzymes with EC numbers	D arsenate reductase (thioredoxin) [EC:1.20.4.4]
Plasmid 1	15710	15925	KOEFPGPJ_03078	hypothetical protein
Plasmid 1	15928	17193	KOEFPGPJ_03079	hypothetical protein
Plasmid 1	17903	19750	KOEFPGPJ_03080	cadmium-translocating P-type ATPase
Plasmid 1	20069	20329	KOEFPGPJ_03081	transposase
Plasmid 1	20386	21144	KOEFPGPJ_03082	IS3 family transposase	A09190 Not Included in Pathway or Brite	B 09192 Unclassified: genetic information processing	C 99976 Replication and repair	D putative transposase
Plasmid 1	22334	22633	KOEFPGPJ_03083	IS5 family transposase	A09190 Not Included in Pathway or Brite	B 09192 Unclassified: genetic information processing	C 99976 Replication and repair	D putative transposase
Plasmid 1	23267	23794	KOEFPGPJ_03084	hypothetical protein
Plasmid 1	23902	24495	KOEFPGPJ_03085	recombinase family protein
Plasmid 1	24592	25398	KOEFPGPJ_03086	ParA family protein	A09180 Brite Hierarchies	B 09182 Protein families: genetic information processing	C 03036 Chromosome and associated proteins [BR:ko03036]	D chromosome partitioning protein
Plasmid 1	25412	25660	KOEFPGPJ_03087	hypothetical protein
Plasmid 1	26263	27342	KOEFPGPJ_03088	replication initiator protein A
Plasmid 1	27569	27850	KOEFPGPJ_03089	type II toxin-antitoxin system RelB/DinJ family antitoxin
Plasmid 1	27891	28082	KOEFPGPJ_03090	hypothetical protein
Plasmid 1	28079	28759	KOEFPGPJ_03091	zeta toxin family protein
Plasmid 1	28749	29027	KOEFPGPJ_03092	hypothetical protein
Plasmid 1	29050	29259	KOEFPGPJ_03093	hypothetical protein
Plasmid 1	29529	31589	KOEFPGPJ_03094	MobA/MobL family protein
Plasmid 2
Plasmid 2	314	562	KOEFPGPJ_03095	hypothetical protein
Plasmid 2	559	1701	KOEFPGPJ_03096	putative replication initiator protein
Plasmid 2	2048	2392	KOEFPGPJ_03097	hypothetical protein
Plasmid 2	3202	3612	KOEFPGPJ_03098	hypothetical protein
Plasmid 2	4075	4407	KOEFPGPJ_03099	hypothetical protein
Plasmid 2	4426	4770	KOEFPGPJ_03100	hypothetical protein
Plasmid 2	4860	5438	KOEFPGPJ_03101	Signal peptidase I	A09120 Genetic Information Processing	B 09123 Folding, sorting and degradation	C 03060 Protein export [PATH:ko03060]	D signal peptidase I [EC:3.4.21.89]
Plasmid 2	6060	7121	KOEFPGPJ_03102	FtsK/SpoIIIE family protein
Plasmid 3
Plasmid 3	1253	1756	KOEFPGPJ_03103	hypothetical protein
Plasmid 3	2113	2580	KOEFPGPJ_03104	DNA starvation/stationary phase protection protein	A09180 Brite Hierarchies	B 09182 Protein families: genetic information processing	C 03036 Chromosome and associated proteins [BR:ko03036]	D starvation-inducible DNA-binding protein
Plasmid 3	3117	3461	KOEFPGPJ_03105	type II toxin-antitoxin system PemK/MazF family toxin
Plasmid 3	3455	3718	KOEFPGPJ_03106	AbrB/MazE/SpoVT family DNA-binding domain-containing protein
Plasmid 3	3804	4391	KOEFPGPJ_03107	site-specific integrase
Plasmid 3	6922	7425	KOEFPGPJ_03108	hypothetical protein
Plasmid 3	7783	8250	KOEFPGPJ_03109	DNA starvation/stationary phase protection protein	A09180 Brite Hierarchies	B 09182 Protein families: genetic information processing	C 03036 Chromosome and associated proteins [BR:ko03036]	D starvation-inducible DNA-binding protein
Plasmid 3	8787	9131	KOEFPGPJ_03110	type II toxin-antitoxin system PemK/MazF family toxin
Plasmid 3	9125	9388	KOEFPGPJ_03111	AbrB/MazE/SpoVT family DNA-binding domain-containing protein
Plasmid 3	9473	10060	KOEFPGPJ_03112	site-specific integrase
