# Supplementary material for: I am better than I look: genome based safety assessment of the probiotic Lactiplantibacillus plantarum IS-10506
Source: BMC Genomics. 2023 Sep 4;24:518. doi: 10.1186/s12864-023-09495-y (PMC10478331; doi:10.1186/s12864-023-09495-y)
Supplement: Supplementary file 7 — Supplementary Material 7: Identified insertions sequences flanking transferable elements in L. plantarum IS-10506 genome. [file 12864_2023_9495_MOESM7_ESM.xlsx]

## Sheet: IS_regions_overview
Supplementary 7. Identified insertions sequences flanking transferable elements in L. plantarum IS-10506 genome. Each row corresponds to individual CDSs overlapping with the position of a transferable element. Full description of columns family, cluster, isBegin, isEnd, isLen, ncopy4is, start1, end1, start2, end2, score, irId, irLen, nGaps, orfBegin, orfEnd, strand, orfLen, E.value, E.value4copy,…
IS_IDnumber	family	cluster	isBegin	isEnd	isLen	ncopy4is	start1	end1	start2	end2	score	irId	irLen	nGaps	orfBegin	orfEnd	strand	orfLen	E.value	E.value4copy	type	ov	tir	CDS_ID	Product	CDS_start	CDS_end	KAAS_annotation
1	IS1182	IS1182_42	1	1796	1796	8	1	15	1782	1796	30	15	15	0	151	1810	+	1660	1e-144	1e-144	c	8	GAGGCTGTGACATAA:GAGGCTGTGACATAA	KOEFPGPJ_00001	IS1182 family transposase	151	1857
2	IS21	IS21_259	687084	689057	1974	1	687084	687099	689042	689057	24	14	16	0	687324	688852	-	1529	5.6e-13	5.6e-13	p	1	ATGCAAATTGCTTAGT:ATACAAATTGCTAAGT	KOEFPGPJ_00657	hypothetical protein	686886	687188
2	IS21	IS21_259	687084	689057	1974	1	687084	687099	689042	689057	24	14	16	0	687324	688852	-	1529	5.6e-13	5.6e-13	p	1	ATGCAAATTGCTTAGT:ATACAAATTGCTAAGT	KOEFPGPJ_00658	hypothetical protein	687166	687327
2	IS21	IS21_259	687084	689057	1974	1	687084	687099	689042	689057	24	14	16	0	687324	688852	-	1529	5.6e-13	5.6e-13	p	1	ATGCAAATTGCTTAGT:ATACAAATTGCTAAGT	KOEFPGPJ_00659	ATP-binding protein	687324	688109	K02315 dnaC; DNA replication protein DnaC
2	IS21	IS21_259	687084	689057	1974	1	687084	687099	689042	689057	24	14	16	0	687324	688852	-	1529	5.6e-13	5.6e-13	p	1	ATGCAAATTGCTTAGT:ATACAAATTGCTAAGT	KOEFPGPJ_00660	replisome organizer	688109	688852
2	IS21	IS21_259	687084	689057	1974	1	687084	687099	689042	689057	24	14	16	0	687324	688852	-	1529	5.6e-13	5.6e-13	p	1	ATGCAAATTGCTTAGT:ATACAAATTGCTAAGT	KOEFPGPJ_00661	hypothetical protein	688955	689212
3	IS1182	IS1182_42	909646	911441	1796	8	909646	909660	911427	911441	30	15	15	0	0	0		1	1e-144	-1	c	8	GAGGCTGTGACATAA:GAGGCTGTGACATAA	KOEFPGPJ_00899	IS1182 family transposase	909796	911478
4	IS1182	IS1182_42	1164165	1165958	1794	8	1164165	1164180	1165943	1165958	32	16	16	0	0	0		1	1e-144	-1	c	8	AGAGGCTGTGACATAA:AGAGGCTGTGACATAA	KOEFPGPJ_01176	IS1182 family transposase	1164316	1165818
5	IS1182	IS1182_42	1515031	1516821	1791	8	1515031	1515048	1516804	1516821	32	17	18	0	0	0		1	1e-144	-1	c	8	GAGGCTGTGACATAACTA:GAGGCTGTGACATAAGTA	KOEFPGPJ_01500	IS1182 family transposase	1515009	1516478
5	IS1182	IS1182_42	1515031	1516821	1791	8	1515031	1515048	1516804	1516821	32	17	18	0	0	0		1	1e-144	-1	c	8	GAGGCTGTGACATAACTA:GAGGCTGTGACATAAGTA	KOEFPGPJ_01501	IS1182 family transposase	1516441	1516671
6	IS3	IS3_97	1664719	1666311	1593	1	1664719	1664734	1666296	1666311	24	14	16	0	1665075	1665919	-	845	2.3e-63	2.3e-63	c	1	ATTTTTGAATATTCTT:ATTTTTTAATGTTCTT	KOEFPGPJ_01628	TetR/AcrR family transcriptional regulator	1664235	1664819
6	IS3	IS3_97	1664719	1666311	1593	1	1664719	1664734	1666296	1666311	24	14	16	0	1665075	1665919	-	845	2.3e-63	2.3e-63	c	1	ATTTTTGAATATTCTT:ATTTTTTAATGTTCTT	KOEFPGPJ_01629	transposase	1665704	1665850
6	IS3	IS3_97	1664719	1666311	1593	1	1664719	1664734	1666296	1666311	24	14	16	0	1665075	1665919	-	845	2.3e-63	2.3e-63	c	1	ATTTTTGAATATTCTT:ATTTTTTAATGTTCTT	KOEFPGPJ_01630	helix-turn-helix domain-containing protein	1665980	1666192
7	IS3	IS3_176	1688694	1690046	1353	1	1688694	1688731	1690009	1690046	36	28	38	0	1688776	1689923	+	1148	4.5e-99	4.5e-99	c	1	CTGGATGTAAGCTGATTCCTGAGACAACTTTTAAGAGA:CTGGATTGAAGTCAATATTTGAGACAGATTTTAAGAGA	KOEFPGPJ_01652	IS3 family transposase	1688776	1689027
7	IS3	IS3_176	1688694	1690046	1353	1	1688694	1688731	1690009	1690046	36	28	38	0	1688776	1689923	+	1148	4.5e-99	4.5e-99	c	1	CTGGATGTAAGCTGATTCCTGAGACAACTTTTAAGAGA:CTGGATTGAAGTCAATATTTGAGACAGATTTTAAGAGA	KOEFPGPJ_01653	IS3 family transposase	1689081	1689923	K07497 K07497; putative transposase
8	IS1182	IS1182_42	1690450	1692246	1797	8	1690450	1690464	1692232	1692246	30	15	15	0	0	0		1	1e-144	-1	c	8	GAGGCTGTGACATAA:GAGGCTGTGACATAA	KOEFPGPJ_01654	IS1182 family transposase	1690434	1692095
9	IS1182	IS1182_42	1904305	1906104	1800	8	1904305	1904321	1906088	1906104	34	17	17	0	0	0		1	1e-144	-1	c	8	AAGAGGCTGTGACATAA:AAGAGGCTGTGACATAA	KOEFPGPJ_01862	IS1182 family transposase	1904457	1906202
10	IS21	IS21_259	2084212	2085896	1685	1	2084212	2084245	2085864	2085896	30	26	34	1	2084463	2085830	+	1368	3.8e-15	3.8e-15	p	1	GTTATTTAGTTATCCACAGGGCGTATTTGTTGTG:GTTATCAAGTTTTCCACA-TGTGTATAAGTTGTG	KOEFPGPJ_02018	chromosomal replication initiator protein DnaA	2084463	2085830	K02313 dnaA; chromosomal replication initiator protein
11	IS3	IS3_176	2860710	2861609	900	1	2860710	2860734	2861585	2861609	22	18	25	0	2860619	2861488	+	870	1.9e-27	1.9e-27	p	1	AAGTTAGCCGCCAGGCATATTATAA:AAGTTAGCCACTAGTATTTTTACAA	KOEFPGPJ_02733	hypothetical protein	2860619	2860876
11	IS3	IS3_176	2860710	2861609	900	1	2860710	2860734	2861585	2861609	22	18	25	0	2860619	2861488	+	870	1.9e-27	1.9e-27	p	1	AAGTTAGCCGCCAGGCATATTATAA:AAGTTAGCCACTAGTATTTTTACAA	KOEFPGPJ_02734	hypothetical protein	2860873	2861118
11	IS3	IS3_176	2860710	2861609	900	1	2860710	2860734	2861585	2861609	22	18	25	0	2860619	2861488	+	870	1.9e-27	1.9e-27	p	1	AAGTTAGCCGCCAGGCATATTATAA:AAGTTAGCCACTAGTATTTTTACAA	KOEFPGPJ_02735	hypothetical protein	2861261	2861488
12	IS1182	IS1182_42	2942988	2944785	1798	8	2942988	2943003	2944770	2944785	32	16	16	0	0	0		1	1e-144	-1	c	8	AGAGGCTGTGACATAA:AGAGGCTGTGACATAA	KOEFPGPJ_02810	IS1182 family transposase	2942910	2944634
13	IS1182	IS1182_42	3081896	3083691	1796	8	3081896	3081910	3083677	3083691	30	15	15	0	3081889	3083541	-	1653	1e-144	1e-144	c	8	GAGGCTGTGACATAA:GAGGCTGTGACATAA	KOEFPGPJ_02946	IS1182 family transposase	3081889	3083541
